# Supplementary material for: Analysis of Two Complementary Single-Gene Deletion Mutant Libraries of Salmonella Typhimurium in Intraperitoneal Infection of BALB/c Mice
Source: Front Microbiol. 2016 Jan 5;6:1455. doi: 10.3389/fmicb.2015.01455 (PMC4700939; doi:10.3389/fmicb.2015.01455)
Supplement: Supplementary file 1 [file Table1.XLSX]

## Sheet: Sheet1
Supplementary Table 1: Screening of Typhimurium strain 14028 gene deletion mutants in spleen and liver of BALB/c mice after intraperitoneal injection
The mutants further investigated in this study are highlighted in yellow
The data includes rank order of M value (log2 ratios) of about 3500 mutants.
Red numbers indicates the top 500 mutants under negative selection. FDRs for negative selection are converted to negative numbers for convenience of sorting. Blue numbers indicates the top 250 under positive selection.
Light grey indicates mutants that had low signal andwere dificult to analyze.
An additional column shows selection in Luria Broth. Listed are the top 160 genes where transposon mutations are selected against, and the top 160 where mutants are selected for.
An additional column shows candiate negatively selected mutants using an M value rank order of less than 800 in two or more samples, M <-0.6 in two or more samples, and FDR <-0.3 in two or more samples.
							SGDK						SGDC
							Spleen			Liver			Spleen			Liver
Gene order in the genome	Gene number in Typhimurium 14028		Gene name (known or putative)	start	end	strand	M (log2 ratio)	M (log2 ratio) Rank	False discovery rate (FDR)	M (log2 ratio)	M (log2 ratio) Rank	False discovery rate (FDR)	M (log2 ratio)	M (log2 ratio) Rank	False discovery rate (FDR)	M (log2 ratio)	M (log2 ratio) Rank	False discovery rate (FDR)	Direction of selection in Luria broth	possible negative selection in mouse organs	Gene number in Typhimurium LT2	function (known or putative)
5	STM14_0001.J	CDS?		108	287	-	0.108284	2140	0.935677	-0.691938	855	-0.50712	1.36667	2919	0.308042	1.46667	3160	0.436244			STM0001	hypothetical protein
6	STM14_0002	CDS	thrA	337	2799	+	0.56892	3039	0.741865	0.77942	3366	0.631365	1.88333	3206	0.269165	1.08333	2899	0.703416			STM0002	bifunctional aspartokinase I/homeserine dehydrogenase I; multifunctional homotetrameric enzyme that catalyzes the phosphorylation of aspartate to form aspartyl-4-phosphate as well as conversion of aspartate semialdehyde to homoserine; functions in a number of amino acid biosynthetic pathways
7	STM14_0003	CDS	thrB	2801	3730	+	0.020798	1940	0.979781	-0.018138	2118	-0.98841	1.43333	2964	0.21957	1.23333	3019	0.471251			STM0003	homoserine kinase; catalyzes the formation of O-phospho-L-homoserine from L-homoserine in threonine biosynthesis from asparate
8	STM14_0004	CDS	thrC	3734	5020	+	0.64913	3142	0.148378	0.28173	2768	0.559178									STM0004	threonine synthase; catalyzes the formation of L-threonine from O-phospho-L-homoserine
9	STM14_0005	CDS	yaaA	5114	5887	-	1.01705	3486	0.114629	0.156864	2519	0.849983	1.15	2767	0.445332	-0.0166667	1716	-0.996091			STM0005	hypothetical protein
10	STM14_0006.R	CDS	yaaJ	5966	7423	-	0.023394	1952	0.977944	-0.771722	759	-0.244979									STM0006	Putative alanine/glycine transport protein
11	STM14_0007.J	CDS	talB	7596	8618	+	0.373658	2696	0.613919	0.099218	2395	0.908793	0.7	2433	0.547238	0.1	1829	0.972027				transaldolase
12	STM14_0008	CDS	mogA	8729	9319	+	0.673828	3169	0.455331	-0.92158	622	-0.271521	1.88333	3201	0.111451	1.55	3211	0.341775			STM0008	molybdenum cofactor biosynthesis protein; forms a trimer; related to eukaryotic protein gephyrin; functions during molybdenum cofactor biosynthesis
13	STM14_0009	CDS	yaaH	9376	9942	-	-0.415076	1044	-0.579296	0.99478	3487	0.131583	2.63333	3394	0.116859	1.23333	3026	0.655671			STM0009	hypothetical protein
14	STM14_0010	CDS	htgA	10092	10805	-	0.823652	3338	0.274697	0.979456	3481	0.164569	1.7	3115	0.0131276	1.53333	3198	0.0500391			STM0010	hypothetical protein; similar to Escherichia coli putative oxidoreductase (AAC73122.1); regulator for sigma H promoters/sigma 32 promoters permitting growth at high temperature
15	STM14_0011	CDS	yaaI	10841	11245	-	0.380354	2710	0.719616	0.38779	2940	0.711482	1.48333	3003	0.0846417	0.716667	2537	0.601229			STM0011	hypothetical protein
16	STM14_0014	CDS	dnaJ	13595	14734	+	-5.22122	50	-9.24e-09	-4.76638	78	-2.68e-08							+	-	STM0013	chaperone protein DnaJ; chaperone Hsp40; co-chaperone with DnaK; Participates actively in the response to hyperosmotic and heat shock by preventing the aggregation of stress-denatured proteins and by disaggregating proteins, also in an autonomous, dnaK-independent fashion
17	STM14_0016	CDS		15014	15961	+	0.061218	2026	0.969836	0.354358	2884	0.819002	-1.01667	1294	-0.389457	-0.65	1094	-0.744396			STM0014	putative transcriptional regulator; similar to Escherichia coli putative transcriptional regulator LysR-type (AAC73704.1); LysR family
18	STM14_0017	CDS		16088	16432	+	-0.87296	510	-0.681444	-0.482032	1143	-0.835414	-4.55	258	-0.000683737	-3.05	313	-0.026883		-	STM0015	putative bacteriophage protein
19	STM14_0018	CDS		16493	17026	-	0.597324	3081	0.56472	-0.61411	960	-0.547123	-4.71667	228	-0.000447469	-2.25	451	-0.110318		-	STM0016	hypothetical protein
20	STM14_0019	CDS	marT [J]_1	17043	17486	-	-0.151842	1571	-0.843514	-0.098698	1941	-0.90373	-4.6	249	-0.000377141	-1.16667	805	-0.472939			STM0017	hypothetical protein; similar to Escherichia coli putative sensory transducer (AAC75886.1)
21	STM14_0022	CDS		17867	19966	+	0.120208	2162	0.961369	1.63081	3637	0.363816	-1.58333	1075	-0.0569197	-0.216667	1454	-0.914438			STM0018	putative exochitinase
22	STM14_0023	CDS		20058	23054	+	0.212064	2358	0.759901	0.263918	2737	0.696382	-2.61667	773	-0.0330001	-2.15	475	-0.156			STM0019	putative hydroxymethyltransferase
23	STM14_0025	CDS		23335	24039	+	-0.3371	1198	-0.892195	0.8391	3408	0.711482	-3.35	575	-0.0255146	-1.71667	586	-0.414263			STM0020	putative cytoplasmic protein
24	STM14_0028	CDS	bcfA	24469	25011	+	0.249604	2436	0.825861	0.040954	2280	0.979636	-4.2	348	-0.00131858	-1.2	786	-0.485			STM0021	fimbrial subunit; fimbrial subunit (gi|4959511)
25	STM14_0029	CDS	bcfB	24971	25798	+	-0.309926	1237	-0.62847	-0.31566	1432	-0.615018	1.25	2841	0.149052	0.783333	2596	0.562278			STM0022	fimbrial chaparone; fimbrial chaperone (gi|4959512)
26	STM14_0030	CDS	bcfC	25803	28424	+	-0.49637	911	-0.439169	-0.780354	749	-0.186668	-1.95	940	-0.0418164	-0.45	1253	-0.807377			STM0023	fimbrial usher; bovine colonization factor BcfC (gi|4530570)
27	STM14_0031	CDS	bcfD	28425	29432	+	3.02188	3699	0.17036	2.02943	3672	0.355032	0.533333	2312	0.471388	1.03333	2863	0.249225			STM0024	fimbrial subunit; fimbrial subunit (gi|4959514)
28	STM14_0032	CDS	bcfE	29433	29978	+	1.25726	3581	0.0335474	0.85219	3414	0.158095	0.416667	2215	0.726438	0.116667	1853	0.961587			STM0025	fimbrial subunit; fimbrial subunit (gi|4959515)
29	STM14_0033	CDS	bcfF	29994	30512	+	-0.435198	999	-0.549374	0.20256	2605	0.811829	0.0666667	1942	0.94698	-0.166667	1537	-0.935051			STM0026	fimbrial subunit; fimbrial subunit (gi|4959516)
30	STM14_0034	CDS	bcfG	30478	31209	+	0.923896	3428	0.0778785	0.514654	3108	0.339545	-2.08333	906	-0.117664	-0.35	1335	-0.914438			STM0027	fimbrial chaparone; fimbrial chaperone (gi|4959517)
31	STM14_0035	CDS	bcfH	31274	32119	+	-0.637674	710	-0.313745	-0.588448	1004	-0.337776	-3.51667	526	-0.0179333	-2.58333	393	-0.153362		-	STM0028	putative thiol-disulfide isomerase
32	STM14_0036	CDS		32116	32445	+	-0.766816	591	-0.237324	-1.64657	320	-0.00472196	-3.98333	405	-0.0182198	-0.783333	1012	-0.805873		-		hypothetical protein
33	STM14_0037	CDS	marT [J]_2	32545	32994	-	0.397222	2742	0.547082	0.316376	2825	0.647721	-3.76667	461	-0.000207561	-2.63333	384	-0.00818466		-	STM0029	putative transcriptional regulator; putative transcriptional regulator MarT (gi|4324612)
34	STM14_0038	CDS		33364	34368	+	0.89854	3406	0.340747	1.1853	3563	0.178384	-4.53333	266	-0.00453217	-5.06667	124	-0.00402762		-	STM0030	putative transcriptional regulator; similar to LeuO (gi|6650098); LysR family
35	STM14_0039	CDS		34376	34816	-	-0.528544	852	-0.56472	0.029572	2249	0.984234	0.166667	2006	0.936922	0.633333	2432	0.850103			STM0031	putative transcriptional regulator; putative transcriptional regulator MarT (gi|4324612)
36	STM14_0041	CDS		35339	37057	+	0.24184	2418	0.905006	0.687386	3308	0.717577	-4.6	250	-0.00215701	-1.83333	558	-0.318668			STM0032	putative arylsulfatase
37	STM14_0042	CDS		37103	38674	-	0.770228	3292	0.276426	0.234478	2671	0.78068	-3.36667	569	-0.0154806	-1.96667	522	-0.267296		-	STM0033	putative 5'-nucleotidase; similar to Escherichia coli UDP-sugar hydrolase (5'-nucleotidase) (AAC73582.1)
38	STM14_0043	CDS		38773	39534	-	0.342334	2636	0.824083	-0.112076	1914	-0.950213	-3.43333	550	-0.000446805	-2.86667	353	-0.00402762		-	STM0034	putative outer membrane/exported protein; similar to Escherichia coli putative sugar hydrolase (AAC75461.1)
39	STM14_0044	CDS		40131	41624	+	0.988672	3470	0.382607	0.963792	3472	0.374619									STM0035	putative arylsulfatase; similar to Escherichia coli putative sulfatase (AAC76701.1)
40	STM14_0045	CDS	aslB [J]_1	41723	42913	+	0.287902	2518	0.741865	0.341894	2861	0.688656									STM0036	putative arylsulfatase regulator; similar to Escherichia coli putative arylsulfatase regulator (AAC76803.1)
41	STM14_0046	CDS		42932	44185	+	0.031044	1973	0.957273	0.422746	2991	0.304422	-5.71667	95	-9.2024e-06	-0.816667	991	-0.585167			STM0037	putative cytoplasmic protein
42	STM14_0047	CDS		44312	46027	+	0.00985	1916	0.988466	-0.878374	660	-0.133143	-1.51667	1096	-0.239978	1.68333	3281	0.337698			STM0038	putative arylsulfatase
43	STM14_0048	CDS	nhaA	46190	47356	+	-0.181694	1513	-0.873316	-0.536464	1072	-0.579418	-0.0833333	1837	-0.961049	-0.216667	1469	-0.948721			STM0039	pH-dependent sodium/proton antiporter; exports sodium by using the electrochemical proton gradient to allow protons into the cell; functions in adaptation to high salinity and alkaline pH; activity increases at higher pH; downregulated at acidic pH
44	STM14_0049	CDS	nhaR	47418	48317	+	0.190796	2303	0.844315	0.040582	2278	0.973456	1.93333	3226	0.0204429	1.16667	2978	0.277515			STM0040	transcriptional activator NhaR; Na+/H+ antiporter regulatory protein; activates the genes nhaA and osmC
45	STM14_0050	CDS	xylQ [J]_1	48372	50411	-	1.30166	3593	0.104073	-0.00959	2144	-0.993858	0.65	2405	0.541655	1.01667	2841	0.476451			STM0041	putative glycosyl hydrolase
46	STM14_0051	CDS	xynT [R]	50451	51824	-	-0.169956	1530	-0.801041	-0.445524	1195	-0.440559	0.516667	2300	0.555214	0.65	2469	0.608312			STM0042	putative sodium galactoside symporter; similar to Escherichia coli putative permease (AAC76681.1)
48	STM14_0053	CDS		52649	52864	+	-0.13528	1605	-0.860556	-1.07168	523	-0.0550503									STM0044	putative cytoplasmic protein
50	STM14_0058	CDS	slpA	57344	57793	+	0.272112	2489	0.7318	-0.042776	2074	-0.963487									STM0048	FKBP-type peptidyl-prolyl cis-trans isomerase; similar to Escherichia coli FKBX-type 16KD peptidyl-prolyl cis-trans isomerase; rotamase (AAC73139.1)
52	STM14_0060	CDS		58946	60148	+	-0.128596	1619	-0.871308	0.149974	2502	0.850474	0.9	2606	0.645481	2	3382	0.414674			STM0050	putative nitrite reductase
53	STM14_0061	CDS	rihC	60164	61084	+	0.597662	3082	0.240857	0.737452	3342	0.124312									STM0051	ribonucleoside hydrolase RihC; catalyzes the hydrolysis of both purine and pyrimidine ribonucleosides
55	STM14_0063.J	CDS	citA [J]	61794	63452	-	0.275658	2495	0.797258	0.278296	2755	0.805487	0.233333	2060	0.853751	0.366667	2131	0.862387			STM0053	sensor kinase citA
57	STM14_0065	CDS	oadA_1	64862	66637	-	0.18204	2288	0.773847	0.004862	2182	0.995014	1.08333	2709	0.147992	1.05	2869	0.292872			STM0055	pyruvate carboxylase subunit B; catalyzes the formation of oxaloacetate from pyruvate
58	STM14_0066	CDS	oadG-1 [J]	66654	66893	-	0.508034	2934	0.430267	0.400282	2963	0.539514	0.316667	2136	0.606412	-0.15	1548	-0.91068			STM0056	oxaloacetate decarboxylase subunit gamma; catalyzes the decarboxylation of oxaloacetate to form pyruvate and carbon dioxide
60	STM14_0069	CDS	citC2	68637	69680	+	-0.342574	1184	-0.393331	-0.182772	1731	-0.673277	-3.7	483	-0.00994935	-0.733333	1040	-0.773925			STM0058	putative citrate lyase synthetase; similar to Escherichia coli citrate lyase synthetase; citrate (pro-3S)-lyase ligase (AAC73719.1)
61	STM14_0070	CDS	citD2	69710	70003	+	-0.468158	946	-0.307844	-0.605942	976	-0.160543	-1.11667	1249	-0.14878	-0.716667	1047	-0.54614			STM0059	citrate lyase subunit gamma; acyl carrier protein; with CitE and CitF catalyzes the formation of oxaloacetate from citrate
63	STM14_0072	CDS	citF2	70880	72400	+	0.936886	3440	0.195269	0.568772	3185	0.438185	0.65	2400	0.483686	0.583333	2376	0.684798			STM0061	putative citrate lyase alpha chain/citrate-ACP transferase; similar to Escherichia coli citrate lyase alpha chain (AAC73716.1)
64	STM14_0073	CDS	citX2	72400	72951	+	0.04065	1991	0.941418	0.313174	2822	0.45392	-0.0333333	1866	-0.961049	-0.366667	1324	-0.667103			STM0062	putative cytoplasmic protein
65	STM14_0074	CDS	citG2	72929	73837	+	0.732776	3235	0.406578	0.573414	3192	0.512358									STM0063	triphosphoribosyl-dephospho-CoA synthase; putative modifier of citrate lyase protein
66	STM14_0076.J	CDS?		75250	75436	+	0.073866	2059	0.899695	0.16247	2534	0.767861	-0.166667	1770	-0.886477	1.03333	2847	0.418692			STM0065	putative viral protein
67	STM14_0077	CDS	carA	75881	77029	+	-2.96596	144	-0.0665833	-4.24837	100	-0.00556813	0.433333	2230	0.720182	0.833333	2642	0.62077		-	STM0066	carbamoyl phosphate synthase small subunit; catalyzes production of carbamoyl phosphate from bicarbonate and glutamine in pyrimidine and arginine biosynthesis pathways; forms an octamer composed of four CarAB dimers
68	STM14_0078	CDS	carB	77048	80275	+	-0.088474	1709	-0.904714	0.146702	2496	0.842802	-0.433333	1597	-0.652732	-0.233333	1443	-0.910279			STM0067	carbamoyl phosphate synthase large subunit; four CarB-CarA dimers form the carbamoyl phosphate synthetase holoenzyme that catalyzes the production of carbamoyl phosphate; CarB is responsible for the amidotransferase activity
70	STM14_0081.J	CDS	caiF	81254	81655	+	1.03068	3493	0.192096	0.21005	2624	0.833625	1.15	2763	0.207896	0.15	1905	0.948721			STM0068	transcriptional regulator of cai and fix operon
71	STM14_0082	CDS	caiE	81732	82328	-	0.649618	3143	0.406578	0.496024	3082	0.52651	1.38333	2935	0.308165	0.816667	2640	0.721566			STM0069	carnitine operon protein CaiE; involved in the synthesis of a cofactor required for carnitine dehydratase and carnitine racemase activities
72	STM14_0083	CDS	caiD	82437	83222	-	0.78004	3299	0.425831	0.49781	3086	0.63075	2.66667	3402	0.001889	1.63333	3260	0.0799211			STM0070	carnitinyl-CoA dehydratase; catalyzes the dehydration of L-carnitinyl-CoA to crotonobetainyl-CoA
73	STM14_0084	CDS	caiC	83276	84829	-							-1.5	1107	-0.375734	0.933333	2769	0.745553			STM0071	putative crotonobetaine/carnitine-CoA ligase; similar to Escherichia coli probable crotonobetaine/carnitine-CoA ligase (AAC73148.1)
74	STM14_0085.R	CDS	caiB	84892	86163	-	0.01904	1935	0.98179	0.152852	2510	0.864245	0.416667	2217	0.641849	0.25	1993	0.887695			STM0072	Crotonobetainyl-CoA:carnitine CoA-transferase (EC 2.8.3.-); Carnitine Metabolism in Microorganisms
76	STM14_0088	CDS	caiT	87398	88915	-	-0.549942	821	-0.733642	-1.87576	267	-0.155512	-2.93333	673	-0.0468812	0.6	2390	0.83958		-	STM0074	L-carnitine/gamma-butyrobetaine antiporter; catalyzes the exchange of L-carnitine for gamma-butyrobetaine in carnitine metabolism
77	STM14_0090	CDS	fixA	89396	90166	+	0.677838	3172	0.40591	0.291244	2788	0.753307	-1.06667	1277	-0.260425	-0.166667	1536	-0.943772			STM0075	putative electron transfer flavoprotein FixA; required for anaerobic carnitine reduction, may act to transfer electrons to crotonobetaine reductase
78	STM14_0091	CDS	fixB	90182	91123	+	0.623432	3106	0.418419	0.479764	3067	0.538791	0.383333	2186	0.766271	-0.216667	1463	-0.936396			STM0076	putative electron transfer flavoprotein FixB; involved in electron transfer during carnitine metabolism
79	STM14_0092	CDS	fixC_1	91173	92459	+	-0.2005	1472	-0.749251	-0.66584	889	-0.194435									STM0077	putative oxidoreductase FixC; FAD/NAD(P)-binding domain; possibly part of an electron transfer system required for anaerobic carnitine reduction
80	STM14_0093	CDS	fixX	92456	92743	+	0.406714	2761	0.518733	-0.635362	933	-0.270829									STM0078	putative ferredoxin; similar to Escherichia coli putative ferredoxin (AAC73155.1); carnitine metabolism
81	STM14_0094.J	CDS	yaaU	92806	94230	+	-0.299946	1265	-0.691672	-0.361386	1340	-0.612619	1.38333	2927	0.070701	2.11667	3404	0.0193807			STM0079	sugar transporter, putative
82	STM14_0095	CDS		94319	94549	+	-0.389566	1089	-0.791835	-0.682996	869	-0.617929	-3	660	-0.0114839	-0.8	1002	-0.669987			STM0080	putative outer membrane lipoprotein
83	STM14_0096	CDS		94843	95259	+	0.787074	3307	0.195269	0.59408	3216	0.319288	-1.05	1279	-0.0867199	0.183333	1932	0.89866			STM0081	putative secreted protein
84	STM14_0098	CDS		95483	95773	-	-0.334982	1200	-0.56625	-0.418882	1238	-0.446928	-1.45	1124	-0.344892	-0.383333	1305	-0.915126			STM0082	putative secreted protein
85	STM14_0099	CDS		95983	96177	+	-1.91602	217	-0.0174438	-1.18262	459	-0.155512	-2	925	-0.156447	0.3	2044	0.935051		-	STM0083	putative inner membrane protein
86	STM14_0100	CDS		96671	98560	+	1.13278	3535	0.159703	0.506078	3101	0.556046	-4.33333	322	-9.55579e-05	-1.8	568	-0.0987764		-	STM0084	putative sulfatase; similar to Escherichia coli putative sulfatase (AAC76701.1)
87	STM14_0103	CDS	kefF	98967	99497	+	-0.05761	1777	-0.935258	-0.332766	1392	-0.555474	0.616667	2381	0.53104	0.65	2466	0.658722			STM0085	glutathione-regulated potassium-efflux system ancillary protein KefF; Required for full activity of KefC, a potassium-proton antiporter
88	STM14_0104	CDS	kefC	99490	101352	+	-0.379264	1108	-0.566961	-0.915336	630	-0.118664	1.13333	2748	0.0382092	0.266667	2002	0.797611			STM0086	glutathione-regulated potassium-efflux system protein KefC; transport system that facilitates potassium-efflux
89	STM14_0106	CDS	folA	101551	102030	+	0.840454	3354	0.126039	0.15688	2520	0.824378									STM0087	dihydrofolate reductase; catalyzes the reduction of dihydrofolate to tetrahydrofolate
91	STM14_0108	CDS	apaG	102995	103372	-	-0.369066	1121	-0.547082	0.156234	2517	0.82886							+		STM0089	ApaG; protein associated with Co2+ and Mg2+ efflux
92	STM14_0109	CDS	ksgA	103375	104196	-	-1.17916	361	-0.322378	-1.24415	426	-0.272154									STM0090	dimethyladenosine transferase; catalyzes the transfer of a total of four methyl groups from S-adenosyl-l-methionine (S-AdoMet) to two adjacent adenosine bases A1518 and A1519 in 16S rRNA; mutations in ksgA causes resistance to the translation initiation inhibitor kasugamycin
93	STM14_0110	CDS	pdxA_1	104193	105182	-	0.069528	2043	0.976753	0.42604	2996	0.857164	0.4	2203	0.804443	0.6	2399	0.818557			STM0091	4-hydroxythreonine-4-phosphate dehydrogenase; NAD-dependent; catalyzes the oxidation of 4-(phosphohydroxy)-L-threonine into 2-amino-3-oxo-4-(phosphohydroxy)butyric acid which then decarboxylates to form 1-amino-3-(phosphohydroxy)propan-2-one (3-amino-2-oxopropyl phosphate)
94	STM14_0111	CDS	surA	105182	106468	-							-3.2	613	-0.0615257	-3.03333	315	-0.15593	-	-	STM0092	peptidyl-prolyl cis-trans isomerase SurA; Chaperone involved in the folding of extracytoplasmic proteins, especially OmpA, OmpF and LamB
95	STM14_0114	CDS	djlA	109136	109948	+	1.05092	3501	0.225793	0.352998	2882	0.724254	1.21667	2821	0.367384	1.28333	3050	0.504407			STM0094	DNA-J like membrane chaperone protein; functions as a co-chaperone with DnaK; involved in regulation of colanic acid capsule; inner membrane protein; dimerized via transmembrane domain; J-like domain is cytoplasmic and can functionally substitute for DnaJ; stimulates synthesis of colanic acid mucoid capsule through the RcsB/C signal transduction system
96	STM14_0115	CDS	rluA	110043	110702	-	-0.456902	967	-0.591134	-0.161754	1781	-0.872083	1.35	2897	0.287986	1.35	3105	0.4583			STM0095	23S rRNA/tRNA pseudouridine synthase A; catalyzes the synthesis of pseudouridine from uracil-746 in 23S ribosomal RNA and from uracil-32 in the anticodon stem and loop of transfer RNAs
97	STM14_0116	CDS	hepA	110714	113620	-	0.138672	2209	0.866259	-0.509116	1113	-0.445956	0.583333	2352	0.617795	-0.483333	1233	-0.812491			STM0096	ATP-dependent helicase HepA; transcription regulator that activates transcription by stimulating RNA polymerase (RNAP) recycling in case of stress conditions such as supercoiled DNA or high salt concentrations. Probably acts by releasing the RNAP, when it is trapped or immobilized on tightly supercoiled DNA
98	STM14_0117	CDS	polB	113794	116145	-	0.85272	3367	0.30105	0.47469	3053	0.578698	-0.333333	1665	-0.728206	0.766667	2584	0.541796			STM0097	DNA polymerase II; Has polymerase, DNA-binding and 3'-5' exonuclease activities. In Aeropyrum pernix this protein is sensitive to aphidicolin and stable at 95#C
99	STM14_0118.J	CDS		117011	117313	+	-1.26595	337	-0.0547813	-0.555474	1049	-0.424488	-3.86667	434	-0.024541	0.266667	2003	0.952086		-	STM0099	putative inner membrane protein
100	STM14_0118.LR	CDS		116189	116809	-	0.850924	3365	0.220761	0.875296	3432	0.186668	-3.43333	552	-0.00911143	-0.966667	920	-0.631186			STM0098	putative secreted protein
101	STM14_0119	CDS		117528	117947	+	-0.493402	914	-0.495988	-0.40957	1258	-0.575816									STM0100	putative cytoplasmic protein
103	STM14_0121	CDS	araA	118789	120291	-							0.316667	2127	0.649732	-0.216667	1457	-0.868778			STM0102	L-arabinose isomerase; catalyzes the formation of L-ribulose from L-arabinose in L-arabinose catabolism
104	STM14_0122	CDS	araB	120302	122011	-	-0.001528	1896	0.997953	-0.070164	2007	-0.922499	0.583333	2351	0.326804	-0.45	1260	-0.63013			STM0103	ribulokinase; catalyzes the phosphorylation of ribulose to ribulose 5-phosphate
105	STM14_0123	CDS	araC	122352	123197	+	-0.493368	915	-0.457047	-0.405606	1268	-0.543109	1.25	2842	0.0389492	1.38333	3120	0.0517408			STM0104	DNA-binding transcriptional regulator AraC; positive and negative regulator; regulates the araBAD and araFGH operons and other genes involved in the transport and catabolism of L-arabinose
106	STM14_0124	CDS	yabI	123316	124083	+	0.51501	2946	0.49875	0.58389	3206	0.419906	1.43333	2971	0.21957	1.26667	3042	0.457657			STM0105	hypothetical protein; DedA family
107	STM14_0125	CDS	thiQ	124122	124829	-	1.19693	3560	0.499788	1.09055	3534	0.537159	3.4	3459	0.0039818	2.16667	3412	0.103873			STM0106	thiamine transporter ATP-binding subunit; with TbpA and ThiP is part of the thiamine and TPP transport system
108	STM14_0125	CDS	thiQ	124122	124829	-	-0.197984	1476	-0.779475	-0.24346	1579	-0.727	1.1	2734	0.129507	1.13333	2948	0.225786			STM0107	thiamine transporter ATP-binding subunit; with TbpA and ThiP is part of the thiamine and TPP transport system
109	STM14_0126	CDS	thiP	124813	126423	-	2.11959	3677	0.340747	1.08468	3531	0.654909	0.25	2074	0.843213	-0.883333	964	-0.586768			STM0108	thiamine transporter membrane protein; permease; with TbpA and ThiQ functions in transport of thiamine and thiamine pyrophosphate into the cell; repressed in presence of exogenous thiamine
111	STM14_0129	CDS	sgrR	127560	129218	-	0.19627	2322	0.710412	0.382094	2934	0.399019	1.85	3189	0.0731935	1.68333	3278	0.20011			sroA	transcriptional regulator SgrR; activates sgrS under glucose-phosphate stress conditions
112	STM14_0129	CDS	sgrR	127560	129218	-	0.225996	2383	0.715515	0.002552	2169	0.99652	1.45	2985	0.132151	1.05	2868	0.457657			STM0109	transcriptional regulator SgrR; activates sgrS under glucose-phosphate stress conditions
113	STM14_0131	CDS	leuD	129769	130374	-	0.518508	2952	0.401774	0.525234	3124	0.372712	0.8	2514	0.479825	0.733333	2554	0.67361			STM0110	isopropylmalate isomerase small subunit; catalyzes the isomerization between 2-isopropylmalate and 3-isopropylmalate in leucine biosynthesis; forms a heterodimer of LeuC/D
114	STM14_0132	CDS	leuC	130385	131785	-	0.631104	3118	0.331989	0.600938	3220	0.337126	-0.783333	1400	-0.377266	-0.45	1251	-0.774784			STM0111	isopropylmalate isomerase large subunit; dehydratase component, catalyzes the isomerization between 2-isopropylmalate and 3-isopropylmalate
115	STM14_0133	CDS	leuB	131788	132879	-	0.085506	2085	0.898538	0.01026	2198	0.990159	-0.0833333	1831	-0.931995	0.15	1890	0.937347			STM0112	3-isopropylmalate dehydrogenase; catalyzes the oxidation of 3-isopropylmalate to 3-carboxy-4-methyl-2-oxopentanoate in leucine biosynthesis
116	STM14_0134	CDS	leuA	132879	134450	-	0.563228	3029	0.306574	0.629484	3242	0.225989	-4.3	328	-0.0128439	-0.5	1220	-0.897237			STM0113	2-isopropylmalate synthase; catalyzes the formation of 2-isopropylmalate from acetyl-CoA and 2-oxoisovalerate in leucine biosynthesis
117	STM14_0135	CDS	leuL	134538	134624	-							0.166667	2011	0.916597	0.333333	2096	0.913154			STM0114	leu operon leader peptide; leu operon leader peptide (SW:LPL_SALTY)
118	STM14_0138	CDS	leuO	135281	136225	+	-1.13957	372	-0.304352	-2.10391	235	-0.0328137	-2.88333	685	-0.0347924	-3.41667	262	-0.0316678		-	STM0115	leucine transcriptional activator; activator for leuABCD operon; member of LysR family of transcriptional activators
119	STM14_0139.R	CDS	ilvI	136571	138271	+	0.458462	2841	0.45258	0.375958	2928	0.541117	-1.1	1255	-0.173845	-1.3	729	-0.208124				Acetolactate synthase large subunit (EC 2.2.1.6); Branched-Chain Amino Acid Biosynthesis
120	STM14_0140.RJ	CDS	ilvH	138271	138765	+	-0.113822	1654	-0.937066	-1.44368	366	-0.161588	0.533333	2309	0.474831	-0.7	1065	-0.497947				Acetolactate synthase small subunit (EC 2.2.1.6); Branched-Chain Amino Acid Biosynthesis
121	STM14_0142	CDS	fruR	139049	140053	+	-2.9976	140	-2.56e-06	-2.9947	167	-2.31e-06	-2.2	870	-0.0281899	-2.5	404	-0.0316492		-	STM0118	DNA-binding transcriptional regulator FruR; binds D-fructose as an inducer; involved in regulation of operons for central pathways of carbon metabolism
122	STM14_0145	CDS	mraZ	140659	141117	+	-0.699488	647	-0.172409	-0.319222	1423	-0.558463							-		STM0119	cell division protein MraZ; MraZ; UPF0040; crystal structure shows similarity to AbrB
123	STM14_0146	CDS	mraW	141119	142060	+	-2.7581	153	-0.00250477	-4.57112	88	-1.37e-05							+	-	STM0120	S-adenosyl-methyltransferase MraW; similar to Escherichia coli putative apolipoprotein (AAC73193.1)
124	STM14_0149	CDS	murE	144191	145678	+							0.583333	2349	0.191686	0.75	2566	0.183619			STM0123	UDP-N-acetylmuramoylalanyl-D-glutamate--2, 6-diaminopimelate ligase; involved in cell wall formation; peptidoglycan synthesis; cytoplasmic enzyme; catalyzes the addition of meso-diaminopimelic acid to the nucleotide precursor UDP-N-aceylmuramoyl-l-alanyl-d-glutamate
127	STM14_0156	CDS	ddl_2	153323	154243	+	-0.355704	1155	-0.505217	-0.195772	1700	-0.743612							+		STM0130	D-alanine--D-alanine ligase; D-alanine--D-alanine ligase; DdlA; DdlB; cytoplasmic; catalyzes the formation of D-alanyl-D-alanine from two D-alanines in peptidoglycan synthesis; there are two forms of this enzyme in Escherichia coli
128	STM14_0158	CDS	ftsA	155072	156334	+	0.370752	2692	0.307727	0.69073	3312	0.0330607									STM0132	cell division protein FtsA; ATP-binding involved in recruitment of FtsK to Z ring; essential cell division protein; colocalizes with FtsZ through direct interaction to the septal ring structure; structurally similar to eukaryotic actin; binds directly to the cell membrane
130	STM14_0161	CDS	yacA	158843	159340	+	2.05442	3674	0.232778	2.10697	3678	0.199145									STM0135	SecA regulator SecM; secM translational pause allows for the initiation of secA translation
132	STM14_0163	CDS	mutT	162259	162654	+	-0.42984	1013	-0.765628	-1.43556	369	-0.222815	2.46667	3361	0.00379027	0.5	2296	0.708024			STM0137	nucleoside triphosphate pyrophosphohydrolase; similar to Escherichia coli 7,8-dihydro-8-oxoguanine-triphosphatase; prefers dGTP; causes AT-GC transversions (AAC73210.1)
133	STM14_0166	CDS	yacG	162976	163167	-	-0.240226	1383	-0.846961	-0.120964	1882	-0.926895	3.53333	3465	0.0670254	3.86667	3492	0.0989741			STM0138	zinc-binding protein
134	STM14_0167	CDS	yacF	163177	163920	-	0.194316	2313	0.712563	-0.351026	1361	-0.441948	0.466667	2267	0.694127	-0.0666667	1652	-0.980736			STM0139	hypothetical protein
135	STM14_0169	CDS	guaC	164766	165809	+							1.73333	3136	0.233652	0.533333	2324	0.859499			STM0141	guanosine 5'-monophosphate oxidoreductase; catalyzes the NADPH-dependent deamination of GMP to inosine monophosphate
136	STM14_0170	CDS	hofC	165840	167042	-	2.04411	3673	0.172013	1.96671	3668	0.17298									STM0142	type IV pilin biogenesis protein; similar to Escherichia coli putative integral membrane protein involved in biogenesis of fimbriae, protein transport, DNA uptake (AAC73217.1)
137	STM14_0171	CDS	hofB	167032	168417	-	0.191522	2308	0.820123	0.145856	2495	0.872083	1.4	2947	0.0234828	0.333333	2082	0.762715			STM0143	hypothetical protein; similar to Escherichia coli putative integral membrane protein involved in biogenesis of fimbriae, protein transport, DNA uptake (AAC73218.1)
138	STM14_0172	CDS	ppdD	168427	168864	-	0.500062	2914	0.406967	1.03788	3510	0.0495834	-0.35	1656	-0.813026	-0.216667	1466	-0.942772			STM0144	putative major pilin subunit; similar to Escherichia coli prepilin peptidase dependent protein (AAC73219.1)
139	STM14_0174	CDS	nadC	169086	169979	-	-0.176256	1520	-0.767285	-0.032324	2093	-0.963375	2.03333	3249	0.0122624	1.33333	3096	0.175805			STM0145	quinolinate phosphoribosyltransferase; catalyzes the formation of pyridine-2,3-dicarboxylate and 5-phospho-alpha-D-ribose 1-diphosphate from nictinate D-ribonucleotide
140	STM14_0175	CDS	ampD	170067	170630	+	-0.279544	1296	-0.779475	-0.567416	1034	-0.518845	2.05	3258	0.0277739	1.65	3266	0.148719			STM0146	N-acetyl-anhydromuranmyl-L-alanine amidase; AMPD protein (SW:AMPD_SALTY)
141	STM14_0176	CDS	ampE	170627	171481	+	-1.64392	257	-0.082861	-2.05845	244	-0.0214346								-	STM0147	regulatory protein AmpE; involved in regulation of beta-lactamase; putative signaling protein
142	STM14_0177	CDS		171573	172523	-	0.226876	2385	0.785254	-0.213492	1650	-0.805735	0.75	2469	0.593728	2.25	3423	0.151019			STM0148	putative cytoplasmic protein
143	STM14_0178	CDS	uidB [J]_1	172523	173929	-	0.061266	2027	0.906581	-0.26517	1534	-0.552501									STM0149	Na+/galactoside symporter
144	STM14_0180	CDS	aroP	174093	175466	-							2.11667	3278	0.15777	1.91667	3365	0.354784			STM0150	aromatic amino acid transporter; similar to Escherichia coli aromatic amino acid transport protein (AAC73223.1); APC family
145	STM14_0182	CDS	pdhR	176029	176793	+	-2.15056	195	-0.448982	-2.82968	178	-0.285294									STM0151	transcriptional regulator PdhR; activates lctPRD operon; autoregulates itself through repression of pdhR-aceEF-lpdA operon; regulates pyruvate dehydrogenase complex
146	STM14_0182.P	sRNA_JV		176795	176951	-	-3.87575	96	-7.07e-07	-3.84536	115	-7.42e-07	1.18333	2786	0.240668	0.883333	2711	0.574524		-
147	STM14_0187	CDS		183433	183717	+	-0.395638	1078	-0.602447	0.4138	2983	0.576352	2.15	3284	0.00881877	0.816667	2635	0.478621			STM0155	putative outer membrane protein
148	STM14_0188	CDS		183755	184546	-	1.44967	3625	0.159747	0.973552	3478	0.342429	1.93333	3223	0.00639373	1.4	3130	0.0824338			STM0156	putative periplasmic protein
149	STM14_0189	pseudo	yacH	184559	186173	-	0.090472	2097	0.90321	0.331642	2850	0.604265	1.11667	2740	0.161796	0.516667	2305	0.701667			STM0157	similar to Escherichia coli putative membrane protein (AAC73228.1)~disrupted by frameshift
150	STM14_0190	CDS	acnB	186562	189159	+	-0.31089	1234	-0.639653	-0.229218	1611	-0.746034	-0.766667	1409	-0.22004	-0.0666667	1645	-0.965551			STM0158	bifunctional aconitate hydratase 2/2-methylisocitrate dehydratase; catalyzes the conversion of citrate to isocitrate and the conversion of 2-methylaconitate to 2-methylisocitrate
151	STM14_0191	CDS		189220	190062	-	-1.12341	381	-0.458757	-1.68733	311	-0.229373	-1.63333	1056	-0.365799	1.43333	3147	0.604744			STM0159	putative restriction endonuclease
152	STM14_0192	CDS	yacL	190308	190670	+	0.580658	3051	0.50033	0.581042	3201	0.489019	-0.8	1395	-0.587518	-0.133333	1567	-0.969552			STM0160	hypothetical protein
153	STM14_0193	CDS	kdgT	190905	191858	+	0.209326	2352	0.774167	-0.437732	1210	-0.490189	1.71667	3124	0.0247969	1.31667	3080	0.161271			STM0161	2-keto-3-deoxygluconate permease; transports degraded pectin products into the bacterial cell
154	STM14_0194	CDS		191855	193126	+	0.129712	2186	0.902225	-0.004868	2154	0.99604	-0.133333	1801	-0.901993	-1.13333	818	-0.314295			STM0162	putative inner membrane protein
155	STM14_0195	CDS	pdxA_2	193116	194099	+	0.205476	2345	0.754942	0.34995	2876	0.552162	-1.15	1235	-0.549646	-3.61667	240	-0.0864669	+		STM0163	4-hydroxythreonine-4-phosphate dehydrogenase 2; catalyzes oxidation of 4-(phosphohydroxy)-L-threonine into 2-amino-3-oxo-4-(phosphohydroxy)butyric acid which decarboxylates to form 1-amino-3-(phosphohydroxy)propan-2-one (3-amino-2-oxopropyl phosphate)
156	STM14_0196	CDS		194109	194876	+	0.063566	2031	0.962195	-0.931616	608	-0.339008	-0.783333	1403	-0.671647	-0.316667	1368	-0.937347	+		STM0164	putative transcriptional regulator; similar to Escherichia coli putative DeoR-type transcriptional regulator (AAC75777.1); LysR family
158	STM14_0198	CDS	speE	195721	196581	-	-1.13461	375	-0.126039	-1.17325	466	-0.0972083	1.58333	3059	0.077825	1.28333	3048	0.278015		-	STM0166	spermidine synthase; catalyzes the formation of spermidine from putrescine and S-adenosylmethioninamine
159	STM14_0199.RJ	CDS	yacC	196688	197074	-	-0.169084	1532	-0.878161	-0.081914	1977	-0.945207	1.95	3227	0.193682	1.45	3158	0.515123			STM0167	YacC
160	STM14_0200	CDS	cueO	197237	198847	+	-0.227754	1414	-0.757139	0.193826	2590	0.803196	3.06667	3441	0.00969227	1.36667	3111	0.389512			STM0168	multicopper oxidase; laccase; copper-stimulated phenoloxidase and ferroxidase which may be involved in copper detoxification
161	STM14_0201	CDS	gcd	198925	201315	-	0.36917	2690	0.813896	1.38376	3605	0.281128	4.15	3484	0.000369045	3.78333	3491	0.00153301			STM0169	glucose dehydrogenase; similar to Escherichia coli glucose dehydrogenase (AAC73235.1)
162	STM14_0202	CDS	hpt	201521	202057	+	-0.52062	869	-0.471818	-0.68878	861	-0.310463									STM0170	hypoxanthine-guanine phosphoribosyltransferase; Catalyzes the salvage synthesis of inosine-5'-monophosphate (IMP) and guanosine-5'-monophosphate (GMP) from the purine bases hypoxanthine and guanine, respectively
164	STM14_0204	CDS	yadG	202886	203812	+	0.119344	2160	0.864594	-0.285896	1493	-0.645214	1.05	2689	0.514979	1.28333	3060	0.584698			STM0172	putative ABC-type multidrug transport system ATPase component; similar to Escherichia coli putative ATP-binding component of a transport system (AAC73238.1)
166	STM14_0206	CDS	stiH	204696	205775	-	-0.204826	1464	-0.94517	0.425834	2994	0.879228	0.783333	2493	0.544442	0.383333	2148	0.881568			STM0174	putative fimbrial protein precurosr; LpfD protein precursor (SW:LPFD_SALTY)
167	STM14_0207	CDS	stiC	205784	208330	-	1.35158	3605	0.292353	0.326518	2843	0.835195	0.233333	2056	0.820203	0.2	1952	0.925309			STM0175	putativie fimbrial usher; similar to Escherichia coli putative outer membrane protein (AAC76178.1)
168	STM14_0208.J	CDS	stiB	208357	209082	-	0.394328	2735	0.619203	0.091876	2385	0.921854	0.883333	2589	0.244387	0.783333	2591	0.479995			STM0176	periplasmic chaperone, required for type 1 fimbriae
169	STM14_0209	CDS	stiA	209088	209627	-	-0.438304	995	-0.608773	-1.30202	413	-0.0703764									STM0177	putative fimbrial subunit; similar to Escherichia coli major type 1 subunit fimbrin; pilin (AAC77270.1)
170	STM14_0211	CDS	manX [J]	209997	210437	+	-0.360996	1141	-0.698762	-0.124622	1873	-0.90373	-3.06667	640	-0.0141979	-1.46667	677	-0.385164			STM0178	putative PTS enzyme; similar to Escherichia coli putative PTS enzyme II B component (AAC73240.1)
171	STM14_0212	CDS	yadE	210499	211728	+	0.025628	1961	0.977944	0.234794	2672	0.80526	0.0833333	1950	0.965306	0.0166667	1748	0.996238			STM0179	putative xylanase/chitin deacetylase
172	STM14_0213	CDS	panD	211735	212115	-	-0.06425	1757	-0.963261	0.7869	3375	0.461573	0.966667	2631	0.290999	-0.3	1386	-0.878457			STM0180	aspartate alpha-decarboxylase; Converts L-aspartate to beta-alanine and provides the major route of beta-alanine production in bacteria. Beta-alanine is essential for the biosynthesis of pantothenate (vitamin B5)
173	STM14_0214	CDS	panC	212210	213064	-							1.38333	2938	0.182894	1.65	3267	0.212361			STM0181	pantoate--beta-alanine ligase; catalyzes the formation of (R)-pantothenate from pantoate and beta-alanine
174	STM14_0216	CDS	panB	213190	213981	-	1.09398	3520	0.299127	0.286412	2776	0.824544	0.883333	2596	0.399636	0.25	1999	0.919338			STM0182	3-methyl-2-oxobutanoate hydroxymethyltransferase; catalyzes the formation of tetrahydrofolate and 2-dehydropantoate from 5,10-methylenetetrahydrofolate and 3-methyl-2-oxobutanoate
176	STM14_0218	CDS	pcnB	214578	215996	-	1.56293	3644	0.0280109	0.803484	3384	0.276159									STM0184	poly(A) polymerase I; Polymerase that creates the 3' poly(A) tail found in some mRNA's
177	STM14_0219.R	CDS	yadB	216137	217078	-	-0.602448	756	-0.410566	-0.568972	1032	-0.419906									STM0185	glutamyl-Q-tRNA synthetase; Queuosine-Archaeosine Biosynthesis
178	STM14_0220	CDS	dksA	217102	217557	-	-4.34215	79	-1.69e-05	-4.13572	105	-2.52e-05	-3.88333	432	-4.82979e-07	-4.05	201	-2.20519e-07		-	STM0186	DnaK transcriptional regulator DksA; dnaK suppressor protein (SW:DKSA_SALTY); suppresses dnaK deletion
179	STM14_0221	CDS	sfsA	217734	218438	-	-0.51968	871	-0.56472	-0.696834	848	-0.409114	1.35	2898	0.0867199	1.25	3033	0.215459			STM0187	sugar fermentation stimulation protein A; Regulatory factor involved in maltose metabolism
180	STM14_0222	CDS	ligT	218455	218985	-	0.403098	2753	0.468893	0.547292	3155	0.292484	2.5	3367	0.00695665	1.73333	3305	0.104792			STM0188	2'-5' RNA ligase
181	STM14_0223	CDS	hrpB	219013	221487	+							2.76667	3418	0.0949088	1.33333	3091	0.617615			STM0189	ATP-dependent RNA helicase HrpB; similar in sequence to the ATP-dependent RNA helicase HrpA
182	STM14_0226	CDS	mrcB	221628	224150	+	0.356418	2669	0.547082	-0.087032	1967	-0.90373	0.15	1991	0.912908	-0.0166667	1703	-0.994495	-		STM0190	penicillin-binding protein 1b; bifunctional periplasmic enzyme; contains transglycosylase and transpeptidase activity; major enzyme for peptidoglycan biosynthesis in Escherichia coli; transmembrane protein; forms dimers; three variants, one of which may be a degradation product, while the other appears to result from an alternative initiation site, are found within the cell
183	STM14_0228	CDS	fhuA	224443	226632	+	-0.296888	1270	-0.712302	0.045226	2288	0.963375	1.81667	3173	0.0241394	2.08333	3392	0.0256578			STM0191	ferrichrome outer membrane transporter; involved with the transport of ferrichrome across the outer membrane; binds the ferrichrome-iron ligand and interacts with the TonB protein
184	STM14_0229	CDS	fhuC	226681	227478	+	1.22932	3573	0.121916	0.636678	3247	0.438185	-0.133333	1808	-0.916977	0.133333	1886	0.959326			STM0192	iron-hydroxamate transporter ATP-binding subunit; part of the FhuBCD ATP-dependent iron (III) hydroxamate transporter
185	STM14_0230	CDS	fhuD	227478	228368	+	0.932172	3436	0.476575	-1.68771	310	-0.158095	1.16667	2773	0.21957	0.666667	2486	0.669785			STM0193	iron-hydroxamate transporter substrate-binding subunit; Part of the FhuBCD ATP-dependent iron (III) hydroxamate transporter; binds to all hydroxamate siderophores
186	STM14_0231	CDS	fhuB	228365	230422	+	1.50119	3632	0.543311	-0.29097	1478	-0.923892	-5.56667	108	-5.43415e-06	-5.7	87	-3.74418e-06		-	STM0194	iron-hydroxamate transporter permease subunit; part of the FhuBCD ATP-dependent iron (III) hydroxamate transporter involved in the high-affinity transport of Fe(3+)-ferrichrome
187	STM14_0234	CDS	stfA	231361	231921	+	0.648382	3141	0.586435	-0.02082	2115	-0.990332	-3.65	496	-0.00466718	-1.88333	547	-0.219761		-	STM0195	putative fimbrial subunit; major fimbrial subunit StfA (gi|3747029)
188	STM14_0235	CDS	stfC	232007	234664	+	0.096048	2111	0.89169	-0.330046	1397	-0.577237	0.483333	2274	0.425229	0.35	2106	0.725357			STM0196	putative fimbrial outer membrane usher; outer membrane usher protein StfC (gi|3747030)
189	STM14_0236	CDS	stfD	234682	235434	+	0.975212	3458	0.30105	0.315538	2824	0.775619	0.416667	2221	0.647479	0.25	1998	0.89102			STM0197	putative periplasmic fimbrial chaperone; periplasmic fimbrial chaperone StfD (gi|3747031)
190	STM14_0237	CDS	stfE	235453	235965	+	0.664378	3154	0.275648	0.493636	3081	0.410438	-0.133333	1807	-0.909516	0.7	2522	0.630693			STM0198	putative minor fimbrial subunit; minor fimbrial subunit StfE (gi|3747032)
191	STM14_0238	CDS	stfF	235962	236438	+	-0.107928	1664	-0.878161	-0.184302	1725	-0.791176	-0.783333	1405	-0.189423	-0.65	1095	-0.45599			STM0199	putative minor fimbrial subunit; minor fimbrial subunit StfF (gi|3747033)
192	STM14_0239	CDS	stfG	236438	236968	+	-0.229674	1408	-0.682382	-0.550268	1055	-0.243071	-1.76667	1012	-0.0518571	-1.4	691	-0.229201			STM0200	putative minor fimbrial subunit; minor fimbrial subunit StfG (gi|3747034); putative adhesin
193	STM14_0240	CDS		236968	237807	+	0.211666	2356	0.865466	-0.422994	1230	-0.714901	-2.66667	757	-0.0389492	-2.2	462	-0.17195			STM0201	putative outer membrane protein; hypothetical 30.2 da protein in stfG 3'region precursor (SW:YADU_SALTY)
194	STM14_0243	CDS	clcA	239365	240786	+	-1.01634	427	-0.166119	-1.00133	560	-0.158095								-	STM0203	chloride channel protein; Acts as an electrical shunt for an outwardly-directed proton pump that is linked to amino acid decarboxylation
196	STM14_0245	CDS	yadS	241313	241936	-	0.338526	2629	0.64156	-0.137362	1848	-0.867973	0.983333	2650	0.39504	1.15	2963	0.478621			STM0205	hypothetical protein
197	STM14_0246	CDS	btuF	241973	242773	-	-0.150418	1573	-0.787874	-0.384926	1302	-0.415441	-0.366667	1637	-0.719809	-0.233333	1442	-0.914034			STM0206	vitamin B12-transporter protein BtuF; solute binding component of the vitamin B12 transport system BtuCDF
198	STM14_0247	CDS	pfs	242766	243464	-	-0.9791	445	-0.306736	-1.31511	408	-0.141987									STM0207	5'-methylthioadenosine/S-adenosylhomocysteine nucleosidase; enables the cleavage of the glycosidic bond in both 5'-methylthioadenosine and S-adenosylhomocysteine
199	STM14_0248	CDS	dgt	243549	245066	+	0.009182	1915	0.989931	0.085162	2367	0.917179	-0.983333	1314	-0.448389	-0.483333	1232	-0.846703			STM0208	deoxyguanosinetriphosphate triphosphohydrolase; forms a homotetramer; requires magnesium for activity; catalyzes the hydrolysis of dGTP to form deoxyguanosine and triphosphate
201	STM14_0250	CDS	cdaR	246776	247933	+							-0.633333	1479	-0.545554	0.666667	2474	0.670901			STM0210	carbohydrate diacid transcriptional activator CdaR; regulates the expression of the operons for the enzymes involved in galactarate, glucarate and glycerate utilization
202	STM14_0251	CDS	yaeH	248022	248408	-	0.1213	2163	0.867338	-0.31575	1431	-0.618772	2.63333	3393	0.0615257	1.73333	3313	0.376432			STM0211	hypothetical protein; similar to Escherichia coli putative structural protein (AAC73274.1)
203	STM14_0252	pseudo	shiA [J]	248655	249957	+	-0.091938	1701	-0.937795	-0.468218	1166	-0.633668	-0.15	1784	-0.92783	0.0166667	1751	0.995894			STM0212	similar to Escherichia coli putative transport protein; shikimate (AAC75045.1)~disrupted by frameshift
205	STM14_0254	CDS	glnD	250848	253520	-	-2.75036	154	-0.310095	-2.21521	215	-0.406985	-5.05	176	-1.59732e-07	-5.61667	90	-4.44164e-08	-	-	STM0214	PII uridylyl-transferase; catalyzes the uridylylation or deuridylylation of the PII nitrogen regulatory protein
209	STM14_0267	CDS	hlpA	265621	266106	+	-2.34275	178	-0.0657076	-3.67337	124	-0.00256453								-	STM0225	periplasmic chaperone; (SW:OMPH_SALTY); histone-like protein
210	STM14_0268	CDS	lpxD	266110	267135	+							-0.816667	1389	-0.162931	-0.616667	1120	-0.475971			STM0226	UDP-3-O-[3-hydroxymyristoyl] glucosamine N-acyltransferase; adds the O-linked and N-linked 3(R)-hydroxy fatty acids to the glucosamine disaccharide during lipid A biosynthesis
211	STM14_0269	CDS	fabZ	267151	267696	+	1.41428	3617	0.00333798	0.51314	3107	0.311662									STM0227	(3R)-hydroxymyristoyl-ACP dehydratase; in Pseudomonas aeruginosa this enzyme is a trimer of dimers; essential for membrane formation; performs third step of type II fatty acid biosynthesis; catalyzes dehydration of (3R)-hydroxyacyl-ACP to trans-2-acyl-ACP
212	STM14_0272	CDS	rnhB	269633	270229	+	-0.091344	1703	-0.888961	-0.187436	1719	-0.761558									STM0230	ribonuclease HII; RNH2; RNase HII; binds manganese; endonuclease which specifically degrades the RNA of RNA-DNA hybrids
214	STM14_0275	CDS		274887	276650	+	0.097734	2114	0.898559	-0.178974	1734	-0.81534	0.233333	2068	0.766271	0.0666667	1811	0.969412			STM0233	putative endochitinase
215	STM14_0276	CDS	ldcC	276726	278867	+	-0.010496	1883	-0.986481	0.014282	2206	0.987292	0.9	2605	0.228256	0.9	2736	0.387806			STM0234	lysine decarboxylase 2; similar to Escherichia coli lysine decarboxylase 2; constitutive (AAC73297.1)
216	STM14_0277	CDS	yaeR	278923	279312	+							3.21667	3452	0.00441966	2.21667	3416	0.0792972			STM0235	hypothetical protein
218	STM14_0279	CDS	rof	280751	281011	-	1.0552	3503	0.0445821	-0.68632	866	-0.19706	0.533333	2313	0.658151	0.7	2521	0.696788			STM0237	Rho-binding antiterminator; Suppresses temperature-sensitive mutations in essential genes by modulating rho-dependent transcription termination
219	STM14_0280	CDS	yaeP	280998	281216	-	-0.70227	644	-0.142027	-0.66074	896	-0.156898	0.283333	2104	0.803194	0.45	2246	0.799949			STM0238	hypothetical protein
220	STM14_0281	CDS	yaeQ	281396	281941	+							1.08333	2719	0.389342	1.21667	3013	0.491801			STM0239	putative cytoplasmic protein; hypothetical 20.8 kDa protein in mesJ-cutF intergenic region (SW:YAEQ_SALTY)
221	STM14_0282	CDS	prfB [J]	281938	282360	+	-0.148228	1576	-0.795684	-0.06012	2035	-0.925487	4.51667	3488	0.000745464	2.85	3474	0.0399397			STM0240	hypothetical protein; putative-tRNA hydrolase domain
223	STM14_0285	CDS	yaeB	284996	285703	-							0.783333	2494	0.313676	0.916667	2741	0.387926			STM0243	putative regulatory protein
224	STM14_0286	CDS	rcsF	285700	286104	-	1.03207	3495	0.0770652	1.18243	3562	0.0328343									STM0244	outer membrane lipoprotein; similar to Escherichia coli regulator in colanic acid synthesis; interacts with RcsB (AAC73307.1); overexpression confers mucoid phenotype, increases capsule synthesis
225	STM14_0287	CDS	metQ	286223	287038	-	-0.694666	655	-0.358438	-0.682684	870	-0.341624									STM0245	DL-methionine transporter substrate-binding subunit; similar to Escherichia coli putative lipoprotein (AAC73308.1)
226	STM14_0288	CDS	yaeE	287077	287730	-	-0.09739	1693	-0.871308	-0.253066	1560	-0.631365									STM0246	DL-methionine transporter permease subunit; part of the MetNIQ methionine uptake system
227	STM14_0289	CDS	metN	287723	288754	-	0.238042	2407	0.802549	-0.651288	913	-0.423476	-0.733333	1428	-0.648118	-0.866667	971	-0.724709			STM0247	DL-methionine transporter ATP-binding subunit; part of the metNIQ transport system for methionine
229	STM14_0300	CDS	dkgB	295769	296572	+							0.616667	2374	0.704311	1.98333	3379	0.290537			STM0255	2,5-diketo-D-gluconate reductase B; catalyzes the reduction of 2,5-diketo-D-gluconic acid to 2-keto-L-gulonic acid
230	STM14_0301	CDS	yafC	296593	297507	-	0.188266	2297	0.739027	-0.17724	1744	-0.759665	-0.4	1614	-0.534176	-0.666667	1075	-0.427136			STM0256	putative transcriptional regulator; similar to Escherichia coli putative transcriptional regulator LysR-type (AAC73313.1); LysR family
231	STM14_0302	CDS		297612	298787	+	-0.464742	955	-0.692806	-1.08455	517	-0.274875	1.11667	2736	0.0540587	1.11667	2925	0.114279			STM0257	putative drug efflux protein; similar to Escherichia coli putative transport protein (AAC74729.1); putatively for chloramphenicol
232	STM14_0303.RJ	CDS	yafD	298919	299719	+	-1.45298	290	-0.0914097	-1.96945	257	-0.0150027								-	STM0258	hypothetical protein
233	STM14_0304	CDS	yafE	299797	300567	+	-0.416662	1042	-0.787874	0.873524	3430	0.518845	2.38333	3344	0.00161222	1.55	3215	0.0551006			STM0259	putative methyltransferase; similar to Escherichia coli putative biotin synthesis protein (AAC73315.1); involved in menaquinone/biotin biosynthesis
234	STM14_0305	CDS	mltD	300623	301990	-	0.078386	2069	0.90321	-0.099638	1940	-0.877716	-0.283333	1703	-0.716947	-1.11667	826	-0.189678			STM0260	membrane-bound lytic murein transglycosylase D; catalyzes the cleavage of the beta-1,4-glycosidic bond between N-acetylmuramic acid and N-acetylglucosamine residues; may play a role in recycling muropeptides during cell division and/or cell elongation; in Helicobacter pylori MltD is a endolytic transglycosylase involved mainly in the rearrangement of the peptidoglycan layer of the bacterial cell …
235	STM14_0306	CDS	gloB	302062	302817	-	-0.597492	765	-0.432796	-0.814542	722	-0.246282	2.31667	3326	0.00173215	1.78333	3325	0.0234307			STM0261	hydroxyacylglutathione hydrolase; catalyzes the hydrolysis of S-D-lactoylglutathione to D-lactic acid and reduced glutathione; plays an important role in cellular detoxification using glutathione
236	STM14_0307	CDS	yafS	302852	303574	+	-1.81167	232	-0.538207	0.301562	2803	0.933246									STM0262	putative SAM-dependent methyltransferase
238	STM14_0313	CDS	impA [R]	305365	306420	-	0.252558	2446	0.585071	0.012696	2202	0.987292	-0.366667	1642	-0.825162	0.4	2166	0.899051			STM0266	putative cytoplasmic protein
239	STM14_0314	CDS	impH [R]	306431	307426	-	-0.028486	1839	-0.967769	0.1472	2498	0.826968	0.816667	2530	0.307446	0.116667	1852	0.95445			STM0267	putative cytoplasmic protein
240	STM14_0315	CDS/sRNA?	impG [R]	307423	309306	-	0.69111	3183	0.379947	0.303178	2809	0.731396	5.33333	3496	0.000282274	1.86667	3345	0.243123			STM0268	putative cytoplasmic protein
241	STM14_0316	CDS	impF [R]	309322	309816	-	0.518618	2954	0.330156	0.187254	2579	0.762073									STM0269	putative cytoplasmic protein
242	STM14_0317	CDS		309813	310637	-	0.297062	2542	0.629189	0.056864	2314	0.938506	0.166667	2001	0.824089	-0.1	1605	-0.948721			STM0270	putative cytoplasmic protein
243	STM14_0318	CDS		310624	311526	-	0.546214	2996	0.38779	0.352512	2880	0.583917	-1.68333	1042	-0.145258	-0.783333	1016	-0.684817			STM0271	putative cytoplasmic protein
244	STM14_0319	CDS/sRNA?	clpB_1	311894	314533	+	-0.60347	753	-0.420454	-0.857696	680	-0.219193	-6.26667	48	-0.000745464	-2.63333	383	-0.203534		-	STM0272	putative chaperone ATPase; similar to Escherichia coli ATP-binding component of serine protease (AAC73969.1); similar to Yersinia clpB
245	STM14_0320	CDS	impB [R]	314633	315175	+	-0.280136	1295	-0.73779	-0.95663	592	-0.160763	0.4	2193	0.571047	0.766667	2575	0.389512			STM0273	putative cytoplasmic protein
246	STM14_0321	CDS	impC [R]	315199	316692	+	-0.489684	920	-0.457957	-0.94252	600	-0.114507									STM0274	putative cytoplasmic protein
247	STM14_0322.RJ	CDS	sirA [R]	316707	316865	+	-0.264564	1336	-0.691735	-0.447142	1193	-0.445956	-4.4	299	-0.00260734	-1	902	-0.644084			STM0274A	invasol SirA
248	STM14_0323	CDS/sRNA?		316878	317324	+	-0.020496	1858	-0.986481	-1.65497	319	-0.0610185									STM0275.s	putative cytoplasmic protein
249	STM14_0324	CDS		317578	318063	+							-2.13333	898	-0.0364018	-1.73333	583	-0.17195			STM0276	putative cytoplasmic protein
250	STM14_0325	CDS		318368	318853	+	-0.272908	1321	-0.823203	-1.82324	278	-0.0513906									STM0277	putative cytoplasmic protein
251	STM14_0326	CDS		318838	319221	+	-2.57191	166	-0.0920693	-3.04264	164	-0.0350906	-5.81667	85	-0.000133155	-5.48333	98	-0.000413847		-	STM0278	putative periplasmic protein
252	STM14_0328	CDS	vasD [R]	319916	320452	+	-0.781844	576	-0.0490911	-0.677352	873	-0.0809082	-3.73333	473	-0.001072	-1.76667	575	-0.163539		-	STM0280	putative outer membrane lipoprotein
253	STM14_0329	CDS	impJ [R]	320456	321799	+	1.24859	3575	0.0837425	0.256038	2720	0.779887	0.233333	2063	0.822626	0.466667	2263	0.759684			STM0281	putative cytoplasmic protein
254	STM14_0330	CDS	impK [R]	321796	323100	+	0.048278	2006	0.962753	0.085566	2369	0.930354	-0.133333	1804	-0.914042	0.733333	2555	0.638453			STM0282	hypothetical protein; similar to Escherichia coli putative outer membrane protein (AAC76576.1); OmpA family
255	STM14_0331	CDS		323105	323878	+	-0.505994	890	-0.780573	1.21718	3570	0.435029	-2.35	840	-0.0803018	-3.01667	320	-0.0598241			STM0283	putative inner membrane protein
256	STM14_0332.J	CDS		324069	324512	+	0.02786	1966	0.985638	-0.261258	1543	-0.859344	-4.33333	320	-0.000222527	-4.1	194	-0.000659586		-	STM0284	SciR protein
257	STM14_0333.J	CDS		324528	328415	+	0.36322	2681	0.768867	-1.54433	345	-0.118664	-4.68333	235	-0.00567665	-1.71667	590	-0.459495		-	STM0285	IcmF-related protein
258	STM14_0334	CDS		328415	329203	+	-0.63628	712	-0.543311	-1.414	374	-0.130986	-2.71667	745	-0.00712745	0.0166667	1742	0.993824		-	STM0286	putative cytoplasmic protein
259	STM14_0335	CDS		329200	329616	+	-0.012444	1874	-0.991584	-0.132792	1856	-0.917062	-3.61667	501	-0.0364425	-1.61667	624	-0.530352			STM0287	putative periplasmic protein
260	STM14_0336	CDS		329640	330161	+	-0.08012	1727	-0.926975	-0.288076	1485	-0.714901	-4.23333	339	-0.029697	-5.33333	106	-0.0190319		-	STM0288	putative cytoplasmic protein
261	STM14_0338	CDS	vgrG [R]	330558	332747	+	-0.793692	564	-0.28654	-1.19327	449	-0.0755046	-5.25	151	-3.01346e-06	-2.31667	434	-0.0119945		-	STM0289	putative cytoplasmic protein
262	STM14_0339	CDS		332771	333217	+	-1.59506	263	-0.340747	1.0307	3507	0.547572	0.0833333	1952	0.911429	0.0833333	1823	0.956194			STM0290	putative cytoplasmic protein
264	STM14_0341	CDS		337687	338520	+	-0.357892	1146	-0.608457	-0.633878	936	-0.311436									STM0292	putative RHS-like protein; similar to Escherichia coli rhsE protein in rhs element (AAC74538.1); similar to C-terminus of STM0291
265	STM14_0342	CDS		338514	338960	+	0.317758	2590	0.477687	0.013104	2204	0.986827	-4.31667	323	-0.00240268	-1.75	580	-0.31605			STM0293	putative cytoplasmic protein
266	STM14_0345	CDS		339523	339960	+	0.489254	2898	0.673938	-0.471656	1160	-0.684426	-3.6	507	-0.0406294	-1.9	540	-0.457397			STM0294	putative cytoplasmic protein
267	STM14_0346	CDS		340013	340288	-	-0.708098	635	-0.499992	-1.18369	457	-0.219193	-0.583333	1503	-0.69725	-0.583333	1144	-0.821078			STM0294.1N	hypothetical protein
268	STM14_0347	CDS?		340374	340646	+	-0.39596	1077	-0.654183	-0.178298	1739	-0.857326	-4.18333	351	-0.00260613	-3.58333	245	-0.0168661		-
269	STM14_0348	CDS		340729	341037	+	-0.024054	1849	-0.968866	0.397146	2954	0.391934	-2.18333	880	-0.177486	-1.25	753	-0.630693			STM0295	putative cytoplasmic protein
270	STM14_0348.RJ	CDS		341030	341188	+	-0.046486	1794	-0.959601	0.13342	2472	0.872083	-4.81667	209	-0.00438136	-3.11667	302	-0.10304		-	STM0296	hypothetical protein
271	STM14_0350	CDS		341440	341637	+	0.382356	2716	0.530892	-0.148086	1822	-0.835414	-1.21667	1204	-0.340204	-1.01667	883	-0.606309			STM0297	putative transposase
272	STM14_0351.R	CDS		341863	342144	+	0.557396	3018	0.406605	-0.193532	1703	-0.809138	-4.06667	380	-0.0505326	-6.63333	54	-0.0066285		-	STM0298	Transposase
273	STM14_0352	CDS	safA	342894	343406	+	-0.514268	875	-0.521314	-0.627502	942	-0.407917	-0.35	1652	-0.69977	-0.183333	1504	-0.926305	+		STM0299	putative outer membrane protein
274	STM14_0353.R	CDS	safB	343430	344227	+	-0.88605	499	-0.311772	-0.329	1401	-0.747965	-2.68333	753	-0.0253613	-1.31667	726	-0.438664			STM0300	Periplasmic fimbrial chaperone protein
275	STM14_0354	CDS	safC	344251	346761	+	0.167998	2257	0.788944	-0.120356	1885	-0.857164	-2.08333	908	-0.209159	-1.18333	798	-0.662319			STM0301	putative fimbrial usher; similar to Escherichia coli putative outer membrane protein; export function (AAC73634.1)
276	STM14_0355	CDS	safD	346783	347253	+	-0.632762	716	-0.125023	-0.200294	1688	-0.672586	-4.15	357	-0.00201689	-2.58333	396	-0.0774411		-	STM0302	putative fimbrial subunit
277	STM14_0356	CDS	icaB [J]	347659	348480	+	0.710594	3209	0.251349	0.066592	2329	0.933805	-2.83333	697	-0.0541201	-2	502	-0.31215			STM0303	putative xylanase/chitin deacetylase
278	STM14_0358	CDS	sinR	349295	350242	+	-0.467968	947	-0.681444	-0.440408	1202	-0.698162	-3.9	424	-0.000572881	-0.733333	1036	-0.645395			STM0304	transcriptional regulator; SinR protein (SW:SINR_SALTY)
279	STM14_0359	CDS		350359	350574	+	0.379098	2704	0.771737	-0.18855	1715	-0.894264	-7.71667	2	-2.51934e-05	-6.45	59	-0.000254955		-	STM0305	putative cytoplasmic protein
280	STM14_0360	CDS	sapA_1	350578	351297	-	0.049092	2008	0.953695	-0.861574	675	-0.141189	-5.41667	132	-0.000391138	-2.35	431	-0.148888		-	STM0306	SapA-like protein
281	STM14_0362	CDS		351628	352035	-	0.29707	2543	0.633727	-0.132448	1857	-0.851294	-4.06667	376	-0.00558157	-3	321	-0.0695812		-	STM0307	VirG-like protein; similar to Shigella VirG protein
282	STM14_0364	CDS	yafV	352406	353173	-	-0.250616	1368	-0.683981	-0.32813	1405	-0.563717									STM0308	hypothetical protein; similar to Escherichia coli putative amidase-type enzyme (AAC73323.1)
283	STM14_0365	CDS	fadE	353282	355726	-	-0.288092	1283	-0.664	-0.655354	906	-0.245616	0.25	2075	0.855621	0.216667	1968	0.937347			STM0309	acyl-CoA dehydrogenase; functions in fatty acid oxidation; converts acyl-CoA and FAD to FADH2 and delta2-enoyl-CoA
284	STM14_0367	CDS	yafJ	356757	357524	+	0.09234	2102	0.862369	-0.176068	1747	-0.719845									STM0311	putative glutamine amidotransferase; similar to Escherichia coli putative amidotransferase (AAC73327.1)
285	STM14_0367	CDS	yafJ	356757	357524	+	-0.48918	921	-0.334279	-0.473048	1159	-0.330716									STM0312	putative glutamine amidotransferase; similar to Escherichia coli putative amidotransferase (AAC73327.1)
286	STM14_0369	CDS	dinP	358485	359540	+	-0.942502	468	-0.176965	-0.56721	1035	-0.423476	-4.53333	264	-0.000545208	-1	900	-0.574524		-	STM0313	DNA polymerase IV; involved in translesion DNA polymerization with beta clamp of polymerase III; belongs to Y family of polymerases; does not contain proofreading function
287	STM14_0370	pseudo	rtcB [J]	359759	360891	+	0.235792	2403	0.615858	-0.174102	1750	-0.72614	-0.433333	1593	-0.696117	0.0666667	1799	0.979654			STM0314	pseudogene; frameshift relative to Escherichia coli probable peptide chain release factor (GB:AAC73340.1)
288	STM14_0371	CDS	prfH	360888	361502	+	-0.439278	993	-0.6723	-0.65381	908	-0.485565	0.0666667	1935	0.963064	0.166667	1924	0.95445			STM0315	peptide chain release factor-like protein; similar to release factor 1 and 2
289	STM14_0372	CDS	pepD	361658	363115	-	-0.70408	640	-0.525957	0.006972	2188	0.99604	0.4	2195	0.760743	0.0333333	1761	0.991184			STM0316	aminoacyl-histidine dipeptidase; similar to Escherichia coli aminoacyl-histidine dipeptidase; peptidase D (AAC73341.1)
290	STM14_0373	CDS	gpt	363364	363822	+	-0.502376	895	-0.547082	-0.796926	737	-0.30026	0.533333	2318	0.681848	0.4	2179	0.868778	+		STM0317	xanthine-guanine phosphoribosyltransferase; catalyzes the conversion of guanine, xanthine and, to a lesser extent, hypoxanthine to GMP, XMP and IMP, respectively
291	STM14_0374	CDS	frsA	363911	365155	+	-0.278794	1301	-0.921555	0.956822	3469	0.707567	2.33333	3334	0.0888819	1.2	2997	0.58179			STM0318	fermentation/respiration switch protein; forms a 1:1 complex with the unphosphorylated from of enzyme IIAGlc; FrsA may promote fermentation
292	STM14_0375	CDS	crl	365213	365614	+	0.28963	2522	0.71983	0.327358	2844	0.678768	0.583333	2347	0.556077	0.983333	2810	0.452717	+		STM0319	DNA-binding transcriptional regulator Crl; involved in the expression of csgBA which is involved in curli formation; interacts with sigmaS
293	STM14_0376	CDS	phoE	365665	366717	-	0.38969	2727	0.547082	0.751904	3347	0.197193									STM0320	outer membrane phosphoporin protein E; outer membrane pore protein E precursor (SW:PHOE_SALTY)
294	STM14_0378	CDS	proB	367000	368103	+	-1.25579	339	-0.236942	-1.98726	252	-0.0377866	-0.75	1416	-0.256748	-0.35	1336	-0.772303		-	STM0321	gamma-glutamyl kinase; catalyzes the formation of glutamate 5-phosphate from glutamate in proline biosynthesis
295	STM14_0379	CDS	proA	368115	369365	+	1.65049	3652	0.484146	1.65107	3641	0.470591									STM0322	gamma-glutamyl phosphate reductase; Catalyzes the phosphorylation of L-glutamate during the proline biosynthesis pathway
296	STM14_0381.R	CDS		369882	370757	-	0.400748	2749	0.538207	0.285668	2774	0.680175	2.3	3324	0.0250505	1.96667	3372	0.109904			STM0324	Transposase
297	STM14_0381.R	CDS		369882	370757	-	0.724642	3228	0.425498	0.360778	2897	0.722942	0.883333	2584	0.207685	1.28333	3049	0.138624			STM0325	Transposase
298	STM14_0382	pseudo	pduG [J]	370609	371314	+	0.163052	2250	0.755066	0.386154	2939	0.381804	0.25	2072	0.796584	-0.716667	1051	-0.563469			STM0326	pseudogene; frameshift; putative HSP70 class molecular chaperone
299	STM14_0383	CDS/sRNA?		371424	371747	+	-0.05787	1776	-0.934358	-0.76531	769	-0.131198	-1.21667	1203	-0.323479	-1.18333	796	-0.504407			STM0327	putative cytoplasmic protein
300	STM14_0384	CDS		371989	373326	+	-0.215236	1446	-0.892094	-1.1328	489	-0.361774	-3.93333	415	-0.000183625	-2.46667	411	-0.0168583		-	STM0328	putative permease; similar to Escherichia coli putative transport protein (AAC74668.1)
301	STM14_0385	CDS	leuC [J]	373458	374879	+	-0.208698	1452	-0.699613	-0.252634	1561	-0.619219	-1.55	1082	-0.397631	-1.68333	596	-0.517401			STM0329	isopropylmalate isomerase large subunit; dehydratase component, catalyzes the isomerization between 2-isopropylmalate and 3-isopropylmalate
302	STM14_0386	CDS	leuD [J]	374881	375507	+	0.203118	2339	0.724036	-0.163922	1771	-0.785873	-2.88333	686	-0.00891922	-0.55	1179	-0.777556			STM0330	putative 3-isopropylmalate isomerase; similar to Escherichia coli 3-isopropylmalate isomerase subunit (AAC73182.1); dehydratase; subunit with LeuC
303	STM14_0387	CDS	hpaG [J]	375522	376400	+	0.241034	2416	0.710412	-0.757732	778	-0.154633									STM0331	putative fumarylacetoacetate hydrolase; similar to Escherichia coli putative isomerase (AAC74264.1); FAA
304	STM14_0388	CDS		376400	377314	+	-0.792996	565	-0.348137	-0.463484	1174	-0.599531	0.316667	2128	0.717542	-0.15	1541	-0.936514			STM0332	putative hydrolase/acyltransferase
305	STM14_0389	CDS		377348	378313	+	0.867706	3384	0.270506	0.988124	3484	0.184317	0.15	1993	0.873248	0.216667	1964	0.901504			STM0333	putative transcriptional regulator; similar to Escherichia coli putative transcriptional regulator LysR-type (AAC74869.1); LysR family
306	STM14_0389	CDS		377348	378313	+	-0.598714	762	-0.372149	-0.459992	1177	-0.486735									STM0334	putative transcriptional regulator; similar to Escherichia coli putative transcriptional regulator LysR-type (AAC74869.1); LysR family
307	STM14_0391	CDS		379221	379619	+	-0.4235	1025	-0.710154	1.0257	3503	0.277301	-3.73333	475	-0.00558157	-0.0666667	1641	-0.984337			STM0335	putative outer membrane protein
308	STM14_0392	CDS	stbE	379666	380424	-	-0.498782	906	-0.781509	-1.09533	509	-0.482859	-5.96667	67	-1.43878e-07	-1.4	694	-0.088564		-	STM0336	putative fimbrial chaparone; similar to Escherichia coli periplasmic chaperone; required for type 1 fimbriae (AAC77272.1)
309	STM14_0392	CDS	stbE	379666	380424	-	-0.357326	1149	-0.796283	-0.257444	1553	-0.861994	-2.01667	922	-0.100546	-0.883333	956	-0.661815			STM0337	putative fimbrial chaparone; similar to Escherichia coli periplasmic chaperone; required for type 1 fimbriae (AAC77272.1)
310	STM14_0394	CDS	stbC	381720	384287	-	0.181508	2287	0.79106	0.242698	2689	0.720262	-2.3	845	-0.0277739	-0.8	997	-0.63013			STM0338	putative fimbrial usher; similar to Escherichia coli outer membrane protein; export and assembly of type 1 fimbriae; interrupted (AAC77273.1)
311	STM14_0395	CDS	stbB	384271	385032	-	0.070778	2049	0.898538	-0.11314	1911	-0.835414	-3.85	443	-0.00065039	-1.01667	888	-0.482251			STM0339	putative fimbrial chaperone; similar to Escherichia coli probable pilin chaperone PapD (AAC73251.1)
312	STM14_0396	CDS	stbA	385094	385630	-	0.62305	3105	0.47743	0.004392	2178	0.996316	-3.91667	423	-0.0309219	-2.21667	457	-0.373692			STM0340	putative fimbrial major subunit; similar to Escherichia coli major type 1 subunit fimbrin; pilin (AAC77270.1)
313	STM14_0398	CDS		386264	387028	+	-0.56962	795	-0.493718	-0.317914	1425	-0.729595									STM0341	putative inner membrane protein
314	STM14_0399	CDS		387001	387501	+	0.109414	2143	0.855109	0.54073	3148	0.243156	-3.93333	419	-0.0182774	-3.36667	266	-0.0871809		-	STM0342	putative periplasmic protein
315	STM14_0400.RJ	CDS	rtn [R]	387825	389375	+	0.33589	2623	0.573788	0.36815	2907	0.52651	-5.2	157	-0.0342834	-4.1	193	-0.181514		-	STM0343	Putative rtn protein
316	STM14_0401	CDS		389475	390218	+	-0.070554	1742	-0.935599	-0.313092	1441	-0.672586	-4.5	273	-0.000213791	-3.56667	247	-0.00311447		-	STM0344	putative response regulator
317	STM14_0402	CDS		390191	390679	+	-0.371858	1118	-0.538207	-0.354848	1354	-0.552162	-5.38333	136	-0.000369045	-6.01667	73	-0.000210268		-	STM0345	putative inner membrane protein
318	STM14_0404	CDS	rcK [J]_1	391081	391605	+	-0.435018	1000	-0.405508	-0.049044	2069	-0.94145									STM0346	putative outer membrane protein; similar to ail and ompX
319	STM14_0405	CDS		391749	392390	+	0.046616	2003	0.950068	0.135194	2474	0.843814	-5.43333	130	-0.00012892	-3.16667	292	-0.0210555		-	STM0347	putative response regulator
320	STM14_0406	CDS		392401	392625	+	-0.865302	517	-0.248913	-0.653732	909	-0.378883	-4.01667	391	-0.000286925	-3.31667	274	-0.00289485		-	STM0348	putative inner membrane protein
321	STM14_0407.J	CDS	cycH [D]	392659	393042	+	1.02701	3492	0.310124	0.364348	2902	0.759665	-3.15	624	-0.0216372	-2.21667	458	-0.191875		-	STM0349	putative outer membrane lipoprotein
322	STM14_0408.J	CDS	cmeC [R]	393112	394623	-	0.517314	2950	0.440703	0.479088	3063	0.463118	-1.26667	1191	-0.154127	0.6	2400	0.684864			STM0350	homology to outer membrane efflux protein
323	STM14_0408.J	CDS	cmeC [R]	393112	394623	-	-0.63244	718	-0.348137	-0.91605	629	-0.143116	0.4	2205	0.662872	-0.0333333	1695	-0.989172			STM0351	homology to outer membrane efflux protein
324	STM14_0410.R	CDS	mtrC [J]	397750	398976	-	0.710362	3207	0.187039	-0.104768	1927	-0.877716	0.8	2506	0.325123	0.966667	2798	0.381011			STM0352	Membrane fusion protein of RND family multidrug efflux pump; Multidrug Resistance Efflux Pumps
325	STM14_0412	CDS	pacS [J]	399253	401541	+	-0.157152	1558	-0.814197	-0.41165	1255	-0.474991	0.0333333	1902	0.961049	-0.0333333	1681	-0.980736			STM0353	putative cation transport ATPase; similar to Escherichia coli putative ATPase (AAC73586.1)
326	STM14_0413	CDS	hmrR [J]	401553	402017	+	-0.105676	1673	-0.884464	-0.586472	1006	-0.303064	-0.1	1817	-0.901389	-0.233333	1439	-0.855285			STM0354	putative transcriptional regulator; similar to Escherichia coli putative transcriptional regulator (AAC73589.1)
327	STM14_0413.J	CDS		401866	402387	-	0.18332	2290	0.7318	-0.069876	2008	-0.903731	2.55	3381	0.0196933	1.45	3156	0.314295			STM0355	conserved hypothetical protein
328	STM14_0416	CDS	nanT [J]	402582	403835	+	0.667016	3157	0.172668	-0.163618	1773	-0.787356	-0.8	1397	-0.462004	-0.133333	1568	-0.959326			STM0356	putative inner membrane protein; similar to Escherichia coli putative transport protein (AAC77235.1)
329	STM14_0417	CDS	mod	404024	405982	+	0.297266	2544	0.536422	0.475932	3058	0.275809	1.23333	2828	0.16114	0.8	2616	0.557991			STM0357	DNA methylase; type III restriction-modification system; methyltransferase (SW:T3MO_SALTY); restriction system
330	STM14_0418	CDS	res	405989	408964	+	0.603552	3089	0.564385	-0.135464	1852	-0.91316	-5.5	121	-0.000804358	-2.86667	355	-0.102614		-	STM0358	DNA restriction enzyme; type III restriction-modification system enzyme (SW:T3RE_SALTY); DNA helicase
331	STM14_0421	CDS		409241	409342	+	-0.3574	1148	-0.533667	-0.55658	1047	-0.285555	-5.25	153	-0.000103102	-2.98333	333	-0.0210555		-	STM0359	putative cytoplasmic protein
332	STM14_0422	CDS	qxtA [J]	409459	410862	+	0.194012	2312	0.727822	0.34543	2866	0.475682	-1.05	1282	-0.160325	-0.45	1257	-0.730519			STM0360	cytochrome BD2 subunit I; similar to Escherichia coli probable third cytochrome oxidase, subunit I (AAC74063.1)
333	STM14_0423	CDS	cydB [J]_1	410859	411869	+	0.72209	3223	0.266773	-0.14869	1817	-0.852369	-0.333333	1660	-0.719809	-0.733333	1034	-0.550315			STM0361	cytochrome BD2 subunit II; similar to Escherichia coli cytochrome d terminal oxidase polypeptide subunit II (AAC73828.1)
334	STM14_0424	CDS		411886	412110	+	-0.526678	857	-0.487288	-0.144664	1827	-0.874945	0.416667	2207	0.659336	0.516667	2301	0.71739			STM0362	putative cytoplasmic protein
335	STM14_0425	CDS		412206	413210	+	0.55701	3016	0.334279	0.471504	3050	0.403215	0.783333	2501	0.6238	0.483333	2281	0.873229			STM0363	putative transcriptional regulator; putative XylS/AraC transcriptional activator (gi|3094022); AraC family
336	STM14_0426	CDS	foxA	413356	415464	+	0.49784	2911	0.543311	0.15433	2512	0.874346	0.85	2564	0.600557	0.95	2794	0.698212			STM0364	ferrioxamine receptor; ferrioxamine B receptor precursor (SW:FOXA_SALTY)
337	STM14_0427	CDS	yahN	415505	416137	-	0.84087	3355	0.285513	0.504442	3097	0.531477	-0.583333	1506	-0.687662	-0.65	1098	-0.782934			STM0365	putative transport protein; similar to Escherichia coli putative cytochrome subunit of dehydrogenase (AAC73431.1)
338	STM14_0428	CDS	yahO	416369	416644	+	-0.939262	470	-0.352415	-1.45861	364	-0.115206	-3.6	506	-0.00808192	-1.53333	655	-0.398312		-	STM0366	hypothetical protein
339	STM14_0429	CDS	prpR	416780	418405	-	-0.257466	1353	-0.83432	1.19212	3564	0.224865	-3.23333	607	-0.0120325	-0.4	1298	-0.882829			STM0367	prp operon regulator; propionate catabolism operon regulatory protein (SW:PRPR_SALTY); EBP family
340	STM14_0431	CDS	prpB	418670	419557	+	0.35113	2651	0.733212	-0.440518	1200	-0.654908	1	2660	0.426312	1.1	2909	0.545386			STM0368	2-methylisocitrate lyase; catalyzes the formation of pyruvate and succinate from 2-methylisocitrate
341	STM14_0432	CDS	prpC	419680	420849	+							1.23333	2824	0.00695665	1.13333	2932	0.0264597			STM0369	methylcitrate synthase; catalyzes the synthesis of 2-methylcitrate from propionyl-CoA and oxaloacetate; also catalyzes the condensation of oxaloacetate with acetyl-CoA but with a lower specificity
342	STM14_0433	CDS	prpD	420889	422340	+	0.047302	2004	0.960419	0.106962	2410	0.90373	0.216667	2032	0.909516	0.0833333	1815	0.98249			STM0370	2-methylcitrate dehydratase; functions in propionate metabolism; involved in isomerization of (2S,3S)-methylcitrate to (2R,3S)-methylisocitrate; also encodes minor aconitase or dehydratase activity; aconitase C
343	STM14_0434	CDS	prpE	422381	424267	+	0.548562	3000	0.568428	0.154782	2513	0.893446	1.1	2729	0.105611	1.13333	2947	0.189678			STM0371	propionyl-CoA synthetase; catalyzes the formation of propionyl-CoA using propionate as a substrate; PrpE from Ralstonia solanacearum can produce acetyl-, propionyl-, butyryl- and acrylyl-coenzyme A, and Salmonella enterica produces propionyl- and butyryl-coenzyme A; not expressed in Escherichia coli when grown on propionate/minimal media; ATP-dependent
344	STM14_0438	CDS	yaiU	425858	428794	+	-0.903568	486	-0.351311	-2.09881	237	-0.0133744									STM0373	flagellar protein; similar to Escherichia coli putative flagellin structural protein (AAC73477.1); similar to 3rd module of ATP-binding components of transporters
345	STM14_0439	CDS	yaiV	428880	429503	+	0.117816	2157	0.947381	1.43577	3612	0.260158	0.9	2602	0.557809	1.16667	2976	0.596529			STM0374	putative DNA-binding transcriptional regulator
346	STM14_0440	CDS	ampH	429548	430678	-	0.314862	2587	0.681367	-0.026176	2108	-0.980771	-0.766667	1412	-0.689029	-0.266667	1418	-0.951186			STM0375	beta-lactamase/D-alanine carboxypeptidase; similar to Escherichia coli putative enzyme (AAC73479.1)
347	STM14_0443	CDS	sbmA	431052	432272	+	0.15275	2235	0.871308	-0.124956	1870	-0.897886	1.4	2944	0.0683605	1.13333	2936	0.258285			STM0376	transport protein; in Escherichia coli SbmA is involved in uptake of microcin J25; functions along with FhuA, TonB, and ExbB/D in this capacity; in Sinorhizobium meliloti, BacA is essential and required for symbiosis; defects appear to affect the cell envelope
348	STM14_0444	CDS	yaiW	432287	433381	+	0.201342	2335	0.873886	0.619556	3237	0.565605									STM0377	putative outer membrane lipoprotein
349	STM14_0445	CDS	yaiY	433419	433727	-	0.828248	3343	0.225038	0.59665	3219	0.378592	1.21667	2817	0.120932	0.883333	2713	0.43628			STM0378	putative inner membrane protein
350	STM14_0447	CDS	yaiZ	433995	434210	+	0.636316	3122	0.663925	0.839096	3407	0.539029	1.36667	2920	0.336439	0.633333	2438	0.814642			STM0379	putative inner membrane protein
351	STM14_0448	CDS	ddl_1	434236	435330	-	0.201632	2337	0.756347	0.322876	2836	0.579418	-0.6	1497	-0.439572	-0.633333	1109	-0.58557			STM0380	D-alanyl-alanine synthetase A; D-alanine--D-alanine ligase; DdlA; DdlB; cytoplasmic; catalyzes the formation of D-alanyl-D-alanine from two D-alanines in peptidoglycan synthesis; there are two forms of this enzyme in Escherichia coli
352	STM14_0449	CDS		435408	436121	+	0.34939	2648	0.538207	0.039602	2275	0.956282	-0.35	1650	-0.605933	0.0166667	1745	0.992044			STM0381	putative inner membrane protein
353	STM14_0450	CDS	mdtG [D]_1	436290	437501	+	-1.07851	403	-0.225848	-1.09724	508	-0.197193	-2.93333	676	-0.00510299	1.09482e-14	1735	1		-	STM0382	putative permease; similar to Escherichia coli putative transport protein (AAC74137.1)
354	STM14_0452	CDS	iraP [D]	437792	438058	+	0.634896	3120	0.71983	0.92116	3455	0.56654	-2.8	718	-0.0448086	-1.16667	801	-0.596529	+		STM0383	hypothetical protein
355	STM14_0454	CDS	psiF	438410	438730	+							-1.9	963	-0.277847	0.633333	2423	0.859499	+		STM0384	hypothetical protein; similar to Escherichia coli protein induced by phosphate starvation (AAC73487.1)
356	STM14_0455	CDS	adrA [L]	438822	439934	+	0.298194	2547	0.586435	0.115776	2434	0.856754	0.983333	2647	0.193992	0.916667	2743	0.385164			STM0385	diguanylate cyclase AdrA; catalyzes the conversion of 2 GTP into c-di-GMP; adrA overexpression induces cellulose biosynthesis, cell adherence to abiotic surfaces and swimming and swarming motility; AdrA acts post-transcriptionally on the bcsABZC operon activating cellulose biosynthesis
357	STM14_0456	CDS	proC	439949	440758	-	-0.462652	957	-0.797901	-1.33151	404	-0.387424	-0.183333	1759	-0.914042	0.15	1907	0.962649			STM0386	pyrroline-5-carboxylate reductase; catalyzes the formation of L-proline from pyrroline-5-carboxylate
358	STM14_0458	CDS	yaiI	440898	441353	+	-0.00154	1895	0.99845	-0.630088	941	-0.559314	-0.283333	1699	-0.824246	0.85	2666	0.607277			STM0387	hypothetical protein
359	STM14_0459	CDS	aroL	441538	442083	+	0.204982	2344	0.715108	0.262878	2733	0.615221	-0.366667	1636	-0.47887	-0.233333	1441	-0.799701	+		STM0388	shikimate kinase II; type II enzyme similar to type I but differentially regulated and with a lower Km; catalyzes the formation of shikimate 3-phosphate from shikimate in aromatic amino acid biosynthesis
360	STM14_0460	CDS	yaiA	442110	442301	+	-0.446926	980	-0.479522	0.248602	2700	0.723621	0.0833333	1944	0.934927	0.916667	2740	0.417474			STM0389	hypothetical protein
361	STM14_0461	CDS	aroM	442552	443229	+	-1.08739	397	-0.401774	-1.94915	260	-0.0923929	-0.55	1527	-0.784627	0.65	2462	0.849558	-		STM0390	hypothetical protein; similar to Escherichia coli protein of aro operon; regulated by aroR (AAC73493.1)
362	STM14_0462	CDS	yaiE	443300	443584	+							-3.86667	436	-0.01771	-3.2	288	-0.0975976		-	STM0391	hypothetical protein
363	STM14_0463	CDS	rdgC	443622	444533	-	0.708064	3205	0.417087	0.756504	3349	0.36428	0.0666667	1940	0.94353	-0.133333	1572	-0.942875			STM0392	recombination associated protein; Required for efficient pilin antigenic variation
364	STM14_0465	CDS	yajF	444659	445567	+	0.46559	2859	0.629189	1.70017	3650	0.0319887									STM0393	fructokinase; catalyzes phosphorylation of fructose; cytosolic enzyme
365	STM14_0466.R	CDS	araJ	445589	446815	-	0.79395	3316	0.299127	0.41676	2986	0.603735	0.533333	2315	0.43788	0.3	2054	0.813773			STM0394	Protein araJ precursor; L-Arabinose utilization
366	STM14_0467	CDS	sbcC	446934	450074	-	-0.414924	1046	-0.48955	-0.213856	1647	-0.752319	0.766667	2473	0.392444	0.433333	2203	0.786286			STM0395	exonuclease subunit SbcC; with SbcD cleaves DNA hairpin structures; also has 5' single-strand endonuclease activity
367	STM14_0468	CDS	sbcD	450071	451273	-	-0.63628	713	-0.261941	-0.86911	665	-0.0945834								-	STM0396	exonuclease subunit SbcD; with SbcC cleaves DNA hairpin structure, also has 5' single-strand endonuclease activity
368	STM14_0470	CDS	phoB	451488	452177	+	-0.143404	1585	-0.944078	-0.085704	1970	-0.968986	-1.61667	1059	-0.196122	0.416667	2195	0.878457			STM0397	transcriptional regulator PhoB; two component response regulator for the phosphate regulon; PhoR phosphorylates PhoB
369	STM14_0471	CDS	phoR	452247	453542	+	-0.56915	796	-0.575702	-0.849526	690	-0.364902	-2.61667	771	-0.0116051	-1.58333	633	-0.212123		-	STM0398	phosphate regulon sensor protein; membrane-associated histidine protein kinase that phosphorylates phoB in response to environmental signals as part of the two-component phosphate regulatory system phoR/phoB
370	STM14_0473	CDS	brnQ	453951	455270	+	-3.02235	138	-0.00079152	-1.83493	275	-0.0322833	0.166667	2009	0.896299	0.866667	2699	0.581864		-	STM0399	branched-chain amino acid transporter; branched-chain amino acid transport system II carrier protein (SW:BRNQ_SALTY); LIVCS family; LIV-II
371	STM14_0474	CDS	proY	455345	456715	+	0.001264	1902	0.998845	-0.000922	2160	0.999741	1.55	3047	0.0163717	0.816667	2627	0.345053			STM0400	putative proline-specific permease; cryptic permease that may be involved in the transport of proline across the inner membrane; in Salmonella typhimurium, the proY gene is silent unless overexpressed on a multicopy plasmid or activated by a proZ mutation
372	STM14_0475	CDS	malZ	456877	458694	+	0.86885	3387	0.720443	0.533368	3136	0.839525									STM0401	maltodextrin glucosidase; similar to Escherichia coli maltodextrin glucosidase (AAC73506.1)
373	STM14_0476	CDS	tsaA [J]	458766	459368	-	0.63038	3117	0.624982	1.82801	3655	0.0927146	2.71667	3412	0.0021893	1.18333	2981	0.261329			STM0402	putative thiol-alkyl hydroperoxide reductase; similar to Escherichia coli alkyl hydroperoxide reductase C22 subunit; detoxification of hydroperoxides (AAC73706.1)
374	STM14_0477	CDS	yajB	459578	460159	-	0.24445	2425	0.705651	0.358402	2893	0.539438									STM0403	acyl carrier protein phosphodiesterase; Converts holo-ACP to apo-ACP by hydrolytic cleavage of the phosphopantetheine prosthetic group from ACP
375	STM14_0478	CDS	queA	460253	461317	+	-0.010886	1882	-0.987757	-0.017526	2123	-0.987968	0.316667	2140	0.793457	-1.05	868	-0.474681	+		STM0404	S-adenosylmethionine:tRNA ribosyltransferase-isomerase; Synthesizes oQ from preQ1 in a single S-adenosylmethionine-requiring step
376	STM14_0480	CDS	tgt	461514	462641	+	-0.745368	603	-0.296147	-0.458804	1178	-0.52651	-4.2	347	-3.49865e-05	-5.36667	104	-2.07973e-06		-	STM0405	queuine tRNA-ribosyltransferase; Exchanges the guanine residue with 7-aminomethyl-7-deazaguanine in tRNAs with GU(N) anticodons (tRNA-Asp, -Asn, -His and -Tyr)
377	STM14_0481	CDS	yajC	462664	462996	+	-3.72003	101	-0.0585793	-3.41161	140	-0.0751102								-	STM0406	preprotein translocase subunit YajC; member of preprotein translocase; forms a heterotrimer with SecD and SecF; links the SecD/SecF/YajC/YidC complex with the SecY/SecE/SecG complex
380	STM14_0484	CDS		466001	466366	+	0.65873	3148	0.479746	0.199578	2600	0.857378	1.68333	3114	0.01208	1.15	2955	0.152976			STM0409	hypothetical protein
381	STM14_0485	CDS		466392	467084	+	-0.320086	1216	-0.582169	0.354914	2885	0.526756	0.25	2070	0.808577	0.583333	2375	0.673619			STM0410	putative regulatory protein
382	STM14_0486	CDS	yajD	467254	467601	+	-0.031916	1833	-0.963261	0.443472	3017	0.40099									STM0411	hypothetical protein; hypothetical 12.6 kDa protein in secF-tsx intergenic region (SW:YAJD_SALTY)
383	STM14_0488	CDS		467778	468175	-	0.12015	2161	0.868703	0.237594	2680	0.724254	1.08333	2718	0.353448	1.11667	2928	0.504053			STM0412
384	STM14_0489	CDS	tsx	468230	469198	-	0.465368	2858	0.72223	-1.12512	492	-0.307623	-0.683333	1460	-0.538304	-0.183333	1507	-0.942405			STM0413	nucleoside channel; nucleoside-specific channel-forming protein TSX precursor (SW:TSX_SALTY); receptor of phage T6 and colicin K
385	STM14_0489.RJ	CDS		469281	469418	-	0.258298	2462	0.712563	0.280894	2765	0.680175	0.933333	2622	0.168026	0.966667	2801	0.279253			STM0414	hypothetical protein
386	STM14_0492	CDS	nrdR	470084	470533	+	0.249642	2437	0.692892	-0.113134	1912	-0.872083	-3.26667	595	-0.0783804	-1.56667	640	-0.594693			STM0415	transcriptional regulator NrdR
389	STM14_0497	CDS	pgpA	473673	474188	+	-0.472642	935	-0.715672	-1.33286	403	-0.214551	-0.483333	1567	-0.765228	-0.316667	1373	-0.926305			STM0420	phosphatidylglycerophosphatase A; hydrolyzes phosphatidylglycerophosphate to produce phosphatidylglycerol and phosphate
390	STM14_0502	CDS	xseB	478109	478351	-	-5.64895	36	-8.22e-06	-6.27125	26	-2.09e-06								-	STM0424	exodeoxyribonuclease VII small subunit; catalyzes the bidirectional exonucleolytic cleavage of DNA
391	STM14_0503	CDS	thiI	478561	480009	+	0.515138	2947	0.50033	0.475478	3057	0.533253	2.08333	3267	0.0552821	1.15	2957	0.470695	-		STM0425	thiamine biosynthesis protein ThiI; Required for the synthesis of the thiazole moiety
392	STM14_0504	CDS	phnV	480053	480850	-	-0.386708	1096	-0.871643	0.076724	2349	0.979895	1.08333	2708	0.540351	0.65	2453	0.843103			STM0426	2-aminoethylphosphonate transporter; probable membrane component of 2-aminoethylphosphonate transporter PhnV (gi|11354255)
393	STM14_0505	CDS	phnU	480853	481713	-	0.733868	3236	0.414041	-0.213428	1652	-0.842802	0.916667	2616	0.244936	0.616667	2421	0.626066			STM0427	2-aminoethylphosphonate transporter; probable membrane component of 2-aminoethylphosphonate transporter PhnU (gi|11354254)
394	STM14_0506	CDS	phnT	481716	482825	-	0.380132	2708	0.524101	0.166806	2540	0.811829	1.36667	2922	0.0663139	1	2822	0.320911			STM0428	2-aminoethylphosphonate transporter; probable ATPase component of 2-aminoethylphosphonate transporter PhnT (gi|11354253)
395	STM14_0507	CDS	phnS	482831	483844	-	0.561474	3024	0.311772	0.07232	2342	0.917413	0.133333	1983	0.918165	-0.433333	1277	-0.829553			STM0429	2-aminoethylphosphonate transporter; probable periplasmic binding-protein of the2-aminoethylphosphonate transporter phnS (gi|11354256)
396	STM14_0508	CDS	phnR	484042	484761	-	0.112596	2150	0.953695	-0.5985	986	-0.714901	0.333333	2155	0.719809	0.766667	2587	0.522575			STM0430	2-aminoethylphosphonate transport protein; probable repressor protein of GntR family PhnR (gi|11354257)
397	STM14_0510.J	CDS	phnW	484862	486004	+	-0.086714	1712	-0.864573	-0.505876	1116	-0.191339	0.1	1966	0.907141	0.1	1845	0.953863			STM0431	2-aminoethylphosphonate transport
398	STM14_0511	CDS	phnX	486011	486823	+	0.828002	3342	0.216937	-0.687906	862	-0.291766	-0.95	1328	-0.406465	0.116667	1856	0.965526			STM0432	phosphonoacetaldehyde hydrolase; catalyzes the degradation of phosphonoacetaldehyde to acetaldehyde and phosphate
399	STM14_0512	CDS	thiJ	486920	487510	-	0.243422	2422	0.890633	-0.851242	688	-0.563758	1.3	2873	0.239785	0.7	2508	0.706616			STM0433	hypothetical protein; 4-methyl-5(B-hydroxyethyl)-thiazole monophosphate biosynthesis enzyme (SW:THIJ_SALTY)
401	STM14_0514	CDS	yajQ	488510	489001	+	-0.473842	932	-0.556759	-0.729936	813	-0.32423	1.53333	3034	0.41335	0.266667	2021	0.954381			STM0435	nucleotide-binding protein
402	STM14_0515	CDS	yajR	489048	490412	-	1.16618	3547	0.165542	0.282974	2772	0.784278							-		STM0436	putative transport protein; similar to Escherichia coli putative transport protein (AAC73530.1); MFS family
403	STM14_0516	CDS?		490640	490801	-	0.026954	1963	0.968583	-0.277456	1510	-0.619219	-2.1	901	-0.116942	-0.533333	1189	-0.846619			STM0436A
404	STM14_0517	CDS		490949	492460	+	-0.306298	1246	-0.867338	0.499466	3089	0.779454	-5.1	171	-1.0838e-05	-1.63333	617	-0.118946	+	-	STM0437	putative periplasmic protein
405	STM14_0518	CDS		492472	493965	+	0.83816	3353	0.392246	0.470614	3047	0.654643	-0.566667	1518	-0.688157	1.86667	3344	0.241816	+		STM0438	TPR repeat-containing protein; TPR repeat
406	STM14_0519	CDS	cyoE	494047	494937	-	-2.2223	188	-0.00173569	-2.49481	200	-0.000507362	-2.8	716	-0.0010148	-1.23333	768	-0.198925		-	STM0439	protoheme IX farnesyltransferase; converts protoheme IX and farnesyl diphosphate to heme O
407	STM14_0520	CDS	cyoD	494949	495278	-	-2.54637	168	-0.000889239	-2.96522	169	-0.000176611	-3.81667	447	-0.0418041	-5.28333	110	-0.0167343	-	-	STM0440	cytochrome o ubiquinol oxidase subunit IV; similar to Escherichia coli cytochrome o ubiquinol oxidase subunit IV (AAC73532.1)
408	STM14_0521	CDS	cyoC	495278	495892	-	-2.01436	208	-0.00686647	-2.22642	213	-0.00251116	-0.183333	1761	-0.915733	-0.35	1345	-0.915009	-	-	STM0441	cytochrome o ubiquinol oxidase subunit III; similar to Escherichia coli cytochrome o ubiquinol oxidase subunit III (AAC73533.1)
409	STM14_0522	CDS	cyoB	495882	497873	-							-2	929	-0.109486	-2.93333	339	-0.0478103	-		STM0442	cytochrome o ubiquinol oxidase subunit I; similar to Escherichia coli cytochrome o ubiquinol oxidase subunit I (AAC73534.1)
410	STM14_0523	CDS	cyoA	497884	498840	-	-1.79238	234	-0.171371	-2.30171	208	-0.0565973	-2.95	672	-0.0182196	-0.183333	1502	-0.954381		-	STM0443	cytochrome o ubiquinol oxidase subunit II; similar to Escherichia coli cytochrome o ubiquinol oxidase subunit II (AAC73535.1)
412	STM14_0525.R	CDS	yajG	500812	501444	-	0.111694	2149	0.891361	-0.397122	1284	-0.559178	1.21667	2815	0.449513	0.216667	1963	0.956231			STM0445	Hypothetical lipoprotein yajG precursor
413	STM14_0527	CDS	bolA	501694	502011	+	-0.382784	1101	-0.552337	-0.545454	1060	-0.361889	0.85	2559	0.30783	0.116667	1861	0.956194			STM0446	transcriptional regulator BolA; positive transcriptional regulator of morphogenetic pathway; controlling several genes involved in oxidative stress, acid stress, heat shock, osmotic shock, and carbon-starvation stress
414	STM14_0529	CDS	tig	502358	503656	+	-1.77265	237	-0.00686647	-2.07069	240	-0.00164711	0.0166667	1899	0.99617	-2.08333	491	-0.457657		-	STM0447	trigger factor; Tig; RopA; peptidyl-prolyl cis/trans isomerase; promotes folding of newly synthesized proteins; binds ribosomal 50S subunit; forms a homodimer
415	STM14_0530	CDS	clpP	503903	504526	+							-6.11667	58	-6.58024e-09	-7.05	38	-7.26536e-10		-	STM0448	ATP-dependent Clp protease proteolytic subunit; hydrolyzes proteins to small peptides; with the ATPase subunits ClpA or ClpX, ClpP degrades specific substrates
417	STM14_0532.P	sRNA_JV	SraA [P]	506077	506132	-	-0.976584	448	-0.173295	-0.416064	1247	-0.589196	-2.85	692	-0.270556	-4.45	163	-0.163866		-	sraA	constitutively expressed under all tested conditions
418	STM14_0532.P	sRNA_JV	SraA [P]	506077	506132	-	-2.35759	175	-0.000287816	-3.14997	155	-1.16e-05	0.85	2557	0.284522	0.283333	2034	0.860947		-		constitutively expressed under all tested conditions
419	STM14_0533	CDS	lon	506235	508589	+							-0.433333	1595	-0.509929	-0.2	1476	-0.879791			STM0450	DNA-binding ATP-dependent protease La; similar to Escherichia coli ATP-dependent protease La; heat shock K-protein (AAC73542.1); cleaves RcsA and SulA; heat shock K-protein; DNA binding activity
420	STM14_0534	CDS	hupB	508798	509070	+	-0.201488	1471	-0.791961	-0.312188	1443	-0.670491	0.416667	2213	0.766562	0.583333	2378	0.79606	+		STM0451	transcriptional regulator HU subunit beta; histone-like DNA-binding protein
421	STM14_0535	CDS	ppiD	509361	511232	+	0.213884	2362	0.871308	-0.635582	932	-0.571316	1.81667	3170	0.164601	1.31667	3078	0.498443			STM0452	peptidyl-prolyl cis-trans isomerase (rotamase D); similar to Escherichia coli putative protease maturation protein (AAC73544.1)
422	STM14_0537	CDS	comE [J]	511382	511756	+	-0.101926	1680	-0.919363	-0.16312	1775	-0.872083	1.25	2850	0.179632	-0.216667	1470	-0.926305			STM0453	putative DNA uptake protein; similar to DNA-binding proteins
423	STM14_0538	CDS	ybaW	511860	512258	+	0.266354	2480	0.922391	-1.37421	383	-0.540833	2.7	3407	0.0191339	1.03333	2849	0.549554			STM0454	putative esterase
424	STM14_0539	CDS	exsB	512364	513059	-	-0.025992	1844	-0.979396	-0.859706	678	-0.288796	-0.216667	1736	-0.907946	0.316667	2068	0.933287			STM0455	queuosine biosynthesis protein QueC; YbaX; catalyzes the transformation of GTP to 7-cyano-7-deazaguanine (preQ0), as one of the early reactions of quenosine biosynthesis; quenosine is a modified nucleoside that occurs at the wobble position of GUN anticodons in tRNAs for Asn, Asp, Tyr, and His
425	STM14_0540.J	CDS	oppA [R]_1	513124	514839	-	-0.665534	684	-0.439169	-0.608656	969	-0.468257	-0.166667	1766	-0.907141	0.866667	2684	0.626204			STM0456	putative ABC transporter periplasmic binding protein
426	STM14_0541	CDS	cof	514925	515743	+	0.184326	2292	0.928673	0.304346	2813	0.881207	-0.7	1451	-0.749556	0.333333	2089	0.942953			STM0457	putative hydrolase
427	STM14_0542	CDS	cysK [J]	515792	516847	-	-0.226618	1419	-0.797258	0.567172	3184	0.457582									STM0458	putative cysteine synthase/cystathionine beta-synthase; similar to Escherichia coli cysteine synthase B; O-acetylserine sulfhydrolase B (AAC75474.1)
428	STM14_0543.J	CDS	grp [D]	516816	517418	+	0.412952	2776	0.50033	0.20657	2615	0.765677	-0.283333	1695	-0.775664	0.216667	1960	0.914703			STM0459	transcriptional regulator, AsnC family
429	STM14_0544	CDS	mdlA	517459	519231	+	0.271136	2487	0.657644	0.02521	2235	0.976608	-1.71667	1031	-0.0683605	-1.05	859	-0.439666			STM0460	putative multidrug transporter membrane\ATP-binding component; similar to Escherichia coli ATP-binding component of a transport system (AAC73551.1); putative ABC superfamily transporter
430	STM14_0545	CDS	mdlB	519224	521005	+	0.356402	2668	0.739027	0.571878	3189	0.555474	1.61667	3078	0.0954706	0.316667	2067	0.881814			STM0461	putative multidrug transporter membrane\ATP-binding component; similar to Escherichia coli putative ATP-binding component of a transport system (AAC73552.1); putative ABC superfamily
431	STM14_0545.LJ	CDS		521037	521613	-	1.16564	3546	0.263581	0.429752	2999	0.71881	1.73333	3134	0.265518	0.466667	2259	0.895412				hypothetical protein
432	STM14_0545.LJ	CDS		521037	521613	-	0.394758	2737	0.405888	0.061728	2322	0.914235									STM0462	hypothetical protein
433	STM14_0547	CDS	amtB	521588	522874	+	0.05165	2012	0.960419	0.271648	2744	0.759665	-0.216667	1735	-0.890392	0.216667	1961	0.942728			STM0463	ammonium transporter; similar to Escherichia coli probable ammonium transporter (AAC73554.1); Amt family
434	STM14_0548.J	CDS	tesB	522974	523966	-	-0.266516	1331	-0.71983	-0.627438	943	-0.314915	2.1	3273	0.070706	0.766667	2582	0.69676				acyl-CoA thioesterase II
435	STM14_0549	CDS	ybaY	524049	524618	+	0.324092	2605	0.629801	0.464916	3044	0.449218	1.08333	2707	0.0506064	1.31667	3082	0.0441786	+		STM0465	hypothetical protein; similar to Escherichia coli glycoprotein/polysaccharide metabolism (AAC73556.1)
436	STM14_0550	CDS	ybaZ	524651	525040	-	0.337728	2627	0.878072	1.4009	3608	0.428152	1.8	3163	0.069959	-1.16667	810	-0.407578			STM0466	putative methyltransferase
438	STM14_0552	CDS	ylaB	525271	526821	-	2.30915	3685	0.183787	1.65088	3640	0.337126	-0.333333	1662	-0.700121	-0.966667	918	-0.353459			STM0468	hypothetical protein; putative diguanylate cyclase/phosphodiesterase domain 2
439	STM14_0553	CDS	rpmE2	527046	527306	+	-0.413476	1049	-0.610154	-0.120706	1884	-0.899684	-0.516667	1542	-0.603918	-2.18333	468	-0.0378169			STM0469	50S ribosomal protein L31 type B; RpmE2; there appears to be two types of ribosomal proteins L31 in bacterial genomes; some contain a CxxC motif while others do not; Bacillus subtilis has both types; the proteins in this cluster do not have the CXXC motif; RpmE is found in exponentially growing Bacilli while YtiA was found after exponential growth; expression of ytiA is controlled by a zinc-speci…
440	STM14_0554	CDS	rpmJ_1	527312	527452	+	0.03091	1971	0.977944	-0.286688	1491	-0.803196									STM0470	50S ribosomal protein L36; smallest protein in the large subunit; similar to what is found with protein L31 and L33 several bacterial genomes contain paralogs which may be regulated by zinc; the protein from Thermus thermophilus has a zinc-binding motif and contains a bound zinc ion; the proteins in this group do not have the motif
441	STM14_0555	CDS	ylaC	527508	527978	-	0.769156	3289	0.618116	1.95552	3665	0.144628	0.833333	2546	0.250477	1.5	3185	0.0834562			STM0471	putative inner membrane protein
442	STM14_0556	CDS	maa	528095	528646	-	-0.187044	1504	-0.862292	0.093354	2386	0.933246	-2.08333	907	-0.0235301	0.55	2335	0.72556			STM0472	maltose O-acetyltransferase; similar to Escherichia coli putative transferase (AAC73561.1)
443	STM14_0557	CDS	hha	528825	529043	-	-0.215366	1445	-0.904892	-0.407892	1262	-0.82348	-3.46667	541	-0.0856564	-0.333333	1354	-0.948721	-		STM0473	hemolysin expression-modulating protein; with Hns involved in transcriptional regulation of hemolysin; non-specific DNA-binding protein which affects the production of multiple proteins
444	STM14_0558	CDS	ybaJ	529071	529445	-	-0.73972	608	-0.413705	-0.93795	601	-0.264895	-3.43333	551	-0.00317668	-2	507	-0.127955		-	STM0474	hypothetical protein
445	STM14_0559	CDS	acrB	529941	533090	-	-0.32862	1205	-0.69284	-0.43942	1205	-0.565605									STM0475	acridine efflux pump; similar to Escherichia coli acridine efflux pump (AAC73564.1); RND family
447	STM14_0561	CDS	acrR	534448	535101	+	-0.522264	867	-0.470882	-0.15678	1792	-0.857164	0.833333	2550	0.474326	-0.533333	1197	-0.798009			STM0477	DNA-binding transcriptional repressor AcrR; regulates the acrAB operon which is involved in susceptibility to dephalothin and cephaloridine
448	STM14_0563.J	CDS	aefA	535160	538582	+	1.43351	3621	0.369144	0.648678	3264	0.715456	1.18333	2794	0.561814	-0.583333	1150	-0.887695				mechanosensitive channel protein
449	STM14_0564	CDS		538624	539559	-	-0.874954	508	-0.392569	-1.1712	468	-0.214551	1.25	2851	0.110098	1.61667	3253	0.0890899			STM0479	putative transposase
450	STM14_0565	CDS	ybaM	539629	539796	-	0.380204	2709	0.547082	-0.117866	1891	-0.875242	1.15	2759	0.191159	0.783333	2594	0.568293			STM0480	hypothetical protein
451	STM14_0566	CDS	priC	539810	540325	-	-0.033936	1826	-0.967124	0.193642	2589	0.803196	0.45	2248	0.729477	0.583333	2381	0.777556			STM0481	primosomal replication protein N''; PriC; protein involved in DNA replication; part of the primosome, a protein complex required to restart stalled replication forks; binds the complex formed by PriA, PriB and DNA; PriC-dependent primosome requires a gap to restart DNA replication; stimulates Rep activity at stalled forks
452	STM14_0567	CDS	ybaN	540406	540783	+	-0.912442	481	-0.420454	-2.14324	229	-0.0310664	0.55	2323	0.513141	0.65	2455	0.594693				hypothetical protein; similar to Escherichia coli putative gene 58 (AAC73570.1)
453	STM14_0568	CDS	apt	540936	541487	+							0.533333	2316	0.741773	0.466667	2267	0.874704			STM0483	adenine phosphoribosyltransferase; catalyzes a salvage reaction resulting in the formation of AMP which is metabolically less costly than a de novo synthesis
455	STM14_0570.J	CDS	ybaB	543551	543904	+	-0.899456	490	-0.193121	-1.23193	430	-0.0512829	-0.633333	1481	-0.618736	-1.26667	745	-0.43628	+	-	STM0485	conserved hypothetical protein TIGR00103
456	STM14_0571	CDS	recR	543904	544509	+	0.006514	1914	0.994708	-0.67064	884	-0.41079	0.75	2467	0.280397	0.883333	2716	0.349491			STM0486	recombination protein RecR; involved in a recombinational process of DNA repair, independent of the recBC complex
458	STM14_0577	CDS	aes	548567	549676	-	0.374668	2699	0.787874	-0.162952	1776	-0.91316	1.21667	2811	0.126114	0.883333	2706	0.444882			STM0490	acetyl esterase; similar to Escherichia coli putative lipase (AAC73578.1)
459	STM14_0578.J	CDS	gsk	549646	550995	+	1.66593	3654	0.161603	1.3708	3602	0.238367										inosine-guanosine kinase
460	STM14_0579	CDS	ybaL	551044	552720	-	-0.275572	1314	-0.819166	0.714808	3331	0.493557									STM0492	putative cation:proton antiport protein; YbaL; member of the CPA-2 family of antiporters; uncharacterized protein
462	STM14_0582	CDS	ushA	554328	555980	+	1.162	3544	0.16573	0.116646	2435	0.91316	1.35	2901	0.216198	0.783333	2600	0.661546			STM0494	bifunctional UDP-sugar hydrolase/5'-nucleotidase periplasmic precursor; catalyzes the degradation of periplasmic UDP-glucose to uridine, glucose-1-phosphate and inorganic phosphate; specific for uridine nucleotides
463	STM14_0583	CDS	ebsC [D]_1	556097	556576	-	0.195732	2321	0.872127	0.67204	3299	0.502341	-2.71667	746	-0.0395417	0.15	1889	0.961584			STM0495	hypothetical protein; protein YbaK (SW:YBAK_SALTY)
464	STM14_0583.P	sRNA_JV	MicM [P]	556699	556779	+	-0.076104	1733	-0.937795	-0.393328	1291	-0.628134	-1.1	1256	-0.225618	-1.36667	703	-0.242826				represses chiP mRNA
465	STM14_0584	CDS	ybaP	556778	557572	-	-0.076104	1734	-0.937795	-0.393328	1292	-0.628134	-1.1	1257	-0.222883	-1.36667	704	-0.240282			sroB	putative cytoplasmic protein; similar to Escherichia coli putative ligase (AAC73584.1)
467	STM14_0585	CDS		557658	558485	-	0.382512	2717	0.723278	0.27578	2752	0.811829	0.616667	2387	0.610331	0.816667	2633	0.638453			STM0497	putative periplasmic protein
468	STM14_0586	CDS	copA	558639	561140	-	-0.977658	447	-0.193121	-0.418478	1239	-0.605776	-1.95	944	-0.188112	-1.58333	631	-0.465865		-	STM0498	copper exporting ATPase; similar to Escherichia coli putative ATPase (AAC73586.1)
469	STM14_0587	CDS	cueR	561250	561666	+	-0.040848	1813	-0.96463	-0.484796	1139	-0.500091	0.233333	2064	0.897629	0.3	2052	0.935051			STM0499	DNA-binding transcriptional regulator CueR; activator of copper-responsive regulon genes
470	STM14_0588	CDS	ybbJ	561667	562119	-	-0.048056	1792	-0.95719	-0.299124	1466	-0.681665	-0.0833333	1835	-0.945024	-0.05	1671	-0.984337			STM0500	hypothetical protein; implicated in regulation of membrane protease activity
471	STM14_0589	CDS	ybbK	562116	563033	-	0.521614	2960	0.419752	0.255166	2714	0.724244	-1.15	1238	-0.259194	-0.983333	913	-0.510214			STM0501	putative inner membrane protein; similar to Escherichia coli putative protease (AAC73591.1)
472	STM14_0590	CDS	potA [J]	563180	563857	+	-0.301394	1260	-0.525695	-0.258618	1549	-0.58391	0.366667	2167	0.638247	0.266667	2015	0.850103			STM0502	putative ABC transporter ATP-binding protein YbbL; similar to Escherichia coli putative ATP-binding component of a transport system (AAC73592.1)
473	STM14_0591	CDS	ybbM	563844	564623	+	0.45166	2838	0.653207	0.463514	3041	0.645971	0.85	2556	0.616947	0.15	1902	0.970437			STM0503	putative transport protein; similar to Escherichia coli putative metal resistance protein (AAC73593.1); YbbM family
474	STM14_0592.R	CDS	ybbN	564709	565590	-	-0.467054	949	-0.676913	0.086656	2372	0.949046	2	3239	0.0864826	1.5	3184	0.353093			STM0504	COG3118: Thioredoxin domain-containing protein; Experimental tye
475	STM14_0593	CDS	ybbO	565623	566393	-	-0.012216	1875	-0.986481	0.373044	2922	0.538791	1.8	3164	0.00486686	1.13333	2943	0.121053			STM0505	short chain dehydrogenase; similar to Escherichia coli putative oxidoreductase (AAC73595.1)
476	STM14_0594.J	CDS	tesA	566548	567195	-	-0.154838	1564	-0.792663	-0.327654	1406	-0.538512	1.66667	3098	0.0213063	1.16667	2971	0.193085				arylesterase
477	STM14_0595	CDS	lolD [D]	567133	567819	+	1.47186	3627	0.307491	0.860846	3421	0.564037	1.11667	2744	0.433225	0.583333	2387	0.826189			STM0507	putative ABC transporter ATP-binding protein YbbA; similar to Escherichia coli putative ATP-binding component of a transport system (AAC73597.1); putative ABC superfamily ATP-binding protein
478	STM14_0596	CDS	ybbP	567816	570230	+	-0.116828	1645	-0.927341	-0.703872	842	-0.491641	-0.55	1524	-0.7749	1.65	3262	0.484585			STM0508	putative inner membrane protein; similar to Escherichia coli putative oxidoreductase (AAC73598.1)
480	STM14_0600	CDS	sfbA	571806	572636	+	0.4596	2844	0.538207	0.184446	2569	0.833816	-1.15	1236	-0.328321	-0.316667	1381	-0.907862			STM0510	putative ABC-type transport system ATPase component; similar to Escherichia coli putative lipoprotein (AAC73308.1); cell division protein
481	STM14_0601.J	CDS	sfbB	572667	573689	+	-0.535368	842	-0.30105	-0.59156	993	-0.224865	-0.816667	1387	-0.180655	-0.516667	1205	-0.593208			STM0511	ABC transporter, ATP-binding protein
482	STM14_0602	CDS	sfbC	573682	574341	+	-0.284754	1287	-0.805625	-0.284374	1498	-0.818313	1.23333	2830	0.229938	0.366667	2134	0.863305			STM0512	putative ABC transporter permease component; similar to Escherichia coli putative transport system permease protein (AAC73309.1); binding-protein-dependent
483	STM14_0603	CDS	ybbB	574380	575474	-	0.697546	3192	0.366713	0.203536	2607	0.828091	1.55	3045	0.261225	1.15	2962	0.594693			STM0513	tRNA 2-selenouridine synthase; catalyzes the selenophosphate-dependent transfer of selenium from selenophosphate for conversion of 2-thiouridine to 2-selenouridine at the wobble position in tRNA
484	STM14_0604	CDS	ybbS	575544	576470	-	-1.00793	428	-0.236198	-0.78803	742	-0.342313	0.05	1928	0.972875	-0.183333	1520	-0.948721			STM0514	DNA-binding transcriptional activator AllS; activator of the allDC-ylbA operon involved in allantoin utilization
485	STM14_0605	CDS	allA	576697	577179	+	-0.408636	1056	-0.509289	-0.010326	2141	-0.991331	1.2	2799	0.147809	0.733333	2544	0.574524			STM0515	ureidoglycolate hydrolase; catalyzes the formation of glyoxylate from (S)-ureidoglycolate
486	STM14_0606	CDS	allR	577258	578076	+	0.308336	2567	0.628436	0.707668	3326	0.198626									STM0516	DNA-binding transcriptional repressor AllR; regulates operons involved in the utilization of allantoin
487	STM14_0607	CDS	gcl	578161	579942	+	-0.391896	1085	-0.41985	-0.475222	1155	-0.301052	-5.36667	141	-0.000912395	-2.8	363	-0.107893	+	-	STM0517	glyoxylate carboligase; catalyzes the formation of 2-hydroxy-3-oxopropanoate (tartronate semialdehyde) from two molecules of glyoxylate
488	STM14_0608	CDS	gip	579955	580731	+	-0.506382	888	-0.597971	-0.749062	787	-0.396152	-4.81667	208	-0.0168268	-3.98333	206	-0.094943		-	STM0518	hydroxypyruvate isomerase; similar to Escherichia coli glyoxylate-induced protein (AAC73610.1)
489	STM14_0609	CDS	glxR	580832	581710	+	-0.041992	1811	-0.967429	-0.741396	798	-0.333023	-4	398	-0.000683737	-3.66667	237	-0.00279631		-	STM0519	tartronic semialdehyde reductase; similar to Escherichia coli putative oxidoreductase (AAC73611.1)
490	STM14_0610	CDS		581776	583023	+	-0.951096	460	-0.406715	-0.810592	727	-0.46959	-3.06667	642	-0.0257319	-3.66667	235	-0.0215931		-	STM0520	putative permease; similar to Escherichia coli putative transport protein; cryptic; joins former yjiZ and yjjL (AAC77312.1)
491	STM14_0612.RJ	CDS	allP [J]	583119	584573	+	-0.338882	1191	-0.654959	0.120882	2443	0.891513							+		STM0521	Allantoin permease; Allantoin Utilization, Purine Utilization
492	STM14_0612.RJ	CDS	allP [J]	583119	584573	+	-1.07254	405	-0.30105	-1.2017	445	-0.219202							+		STM0522	Allantoin permease; Allantoin Utilization, Purine Utilization
493	STM14_0613	CDS	allB	584652	586013	+	1.39044	3614	0.100047	1.67736	3645	0.0347764	-3.23333	604	-0.00266241	-3.1	306	-0.00735313		-	STM0523	allantoinase; Plays a crucial role on both purine and pyrimidine metabolism
494	STM14_0614	CDS	ybbY	586072	587370	+	-0.34125	1186	-0.615624	-0.198744	1693	-0.79554									STM0524	putative purine permease YbbY; similar to Escherichia coli putative transport (AAC73615.1)
495	STM14_0615	CDS	glxK	587393	588541	+	-0.232492	1403	-0.812617	0.933292	3458	0.239422	-2.58333	781	-0.0540887	-0.283333	1401	-0.935051			STM0525	glycerate kinase II
496	STM14_0616	CDS	ylbA	588621	589406	-	0.722246	3224	0.429384	0.136154	2476	0.90373	-2.16667	886	-0.0359156	-0.233333	1446	-0.928487			STM0526	hypothetical protein
497	STM14_0617	CDS	allC	589417	590652	-	0.844994	3359	0.139005	0.324188	2840	0.605776	-3.26667	596	-0.0453234	-2.73333	372	-0.183441		-	STM0527	allantoate amidohydrolase; allantoate amidohydrolase and N-carbamoyl-L-amino acid amidohydrolase are very similar; the allantoate amidohydrolase from Escherichia coli forms a dimer and binds zinc ions for catalytic activity and catalyzes the conversion of allantoate to (S)-ureidoglycolate and ammonia; carbamoyl amidohydrolase from Bacillus sp. converts N-carbamoyl amino acids to amino acids, ammo…
498	STM14_0618	CDS	allD	590674	591723	-	-0.36237	1136	-0.588577	-0.447994	1192	-0.477682									STM0528	ureidoglycolate dehydrogenase; similar to Escherichia coli putative malate dehydrogenase (AAC73619.1)
499	STM14_0619	CDS	fdrA	592054	593718	+	-8.09522	2	-1.1e-12	-8.29446	2	-1.51e-12	-1.41667	1139	-0.244936	-0.516667	1198	-0.828302		-	STM0529	membrane protein FdrA; multicopy suppressor of dominant negative ftsH mutations
500	STM14_0620	CDS	ylbE	593728	594987	+	0.320648	2596	0.773759	-0.017982	2119	-0.990332	1.46667	2987	0.0143565	1.6	3236	0.0194462			STM0530	putative cytoplasmic protein
501	STM14_0621	CDS	ylbF	594999	595808	+	0.41484	2781	0.547082	0.346676	2868	0.622831	-1.9	965	-0.14142	-1.16667	808	-0.563469			STM0531	putative cytoplasmic protein; similar to Escherichia coli putative carboxylase (AAC73622.1)
502	STM14_0622	CDS	arcC	595812	596705	+	2.29533	3683	0.0155981	2.90498	3695	0.00201046	1.13333	2749	0.518395	1.1	2910	0.681891			STM0532	carbamate kinase; forms a homodimer; may be used to synthesize carbomyl phosphate from ATP and carbamate
503	STM14_0623	CDS	purK	596746	597813	-	-3.55097	108	-4.32e-05	-4.74108	80	-1.47e-06	-2.06667	910	-0.0605819	-1.6	628	-0.267981		-	STM0533	phosphoribosylaminoimidazole carboxylase ATPase subunit; With PurE catalyzes the conversion of aminoimidazole ribonucleotide to carboxyaminoimidazole ribonucleotide in the de novo purine nucleotide biosynthetic pathway
504	STM14_0624	CDS	purE	597810	598319	-	-6.53622	16	-9.25e-10	-7.43771	8	-2.12e-10	-7.15	9	-0.00161222	-7.75	21	-0.00158479		-	STM0534	phosphoribosylaminoimidazole carboxylase catalytic subunit; Catalyzes a step in the de novo purine nucleotide biosynthetic pathway
506	STM14_0628	CDS		601258	602082	-	-0.421856	1029	-0.819067	0.029442	2248	0.990332	0.0666667	1936	0.969666	1.66667	3275	0.369893			STM0538	putative outer membrane protein
507	STM14_0629	CDS		602079	602516	-	0.627038	3110	0.276351	0.485404	3076	0.390869									STM0539	putative inner membrane protein
508	STM14_0630	CDS	ybcI	602509	603054	-	0.104456	2134	0.882565	0.240822	2684	0.712415									STM0540	putative membrane-bound metal-dependent hydrolase
509	STM14_0631	CDS	ybcJ	603182	603394	-	0.17985	2283	0.806915	-0.676306	874	-0.26341	-1.36667	1155	-0.355301	-1.1	835	-0.630693			STM0541	hypothetical protein
510	STM14_0635.J	CDS	fimA	604740	605366	+	0.020174	1938	0.977944	-0.005664	2151	-0.995014	-3.9	426	-5.09926e-05	-2.1	488	-0.0193807	-	-	STM0543	major fimbrial subunit
511	STM14_0636	CDS	fimI	605442	605975	+	0.025124	1957	0.980207	0.37732	2931	0.697999	-4.15	355	-5.54973e-06	-2.25	445	-0.00393651	-	-	STM0544	fimbrial protein; fimbrin-like protein FimI (SW:FIMI_SALTY)
512	STM14_0637.RJ	CDS	fimC	605998	606711	+	0.315844	2588	0.554021	-0.245884	1570	-0.663298	-0.583333	1501	-0.435625	0.35	2099	0.79606			STM0545	Fimbrial periplasmic chaperone SfmC; The fimbrial Sfm cluster
513	STM14_0638	CDS	fimD	606742	609354	+	0.139822	2212	0.941994	-0.522948	1094	-0.761558	-3.91667	421	-0.0144867	-2.58333	394	-0.188318		-	STM0546	outer membrane usher protein precursor; outer membrane usher protein FimD precursor (SW:FIMD_SALTY)
514	STM14_0639	CDS	fimH	609369	610376	+	-1.40573	301	-0.302035	-1.50159	353	-0.242291	-1.91667	954	-0.0169941	-0.783333	1007	-0.501159		-	STM0547	minor fimbrial subunit; FIMH protein precursor (SW:FIMH_SALTY)
515	STM14_0640	CDS	fimF	610386	610904	+	0.013022	1922	0.991202	-0.062148	2031	-0.964042	-5.65	99	-4.17878e-05	-3.55	249	-0.00528999	-	-	STM0548	putative fimbrial protein; fimbrial-like protein FimF precursor (SW:FIMF_SALTY)
516	STM14_0641.J	CDS	fimZ	610950	611675	-	-0.676164	673	-0.50033	-0.819516	715	-0.390869							-		STM0549	fimbriae z protein. {salmonella
517	STM14_0641.J2	CDS?		612111	612215	+	-0.768844	590	-0.0838393	-0.741716	797	-0.0861413	-0.266667	1714	-0.779857	0.333333	2086	0.833568			STM0550	hypothetical protein
518	STM14_0643.RJ	CDS		612927	613235	-	-0.785682	571	-0.71983	-1.91687	263	-0.29708	-3.88333	428	-2.14654e-06	-1.08333	840	-0.112792		-	STM0551	Putative diguanylate cyclase/phosphodiesterase domain 0
519	STM14_0644	CDS	fimW	613400	613996	-	1.29653	3589	0.0914097	0.288486	2780	0.761684	-4.93333	194	-0.00445934	-5.36667	103	-0.00488	+	-	STM0552	putative fimbrial protein; fimbriae W protein (SW:FIMW_SALTY)
520	STM14_0646	tRNA	argU	614252	614328	+	0.263566	2474	0.85383	0.110244	2417	0.943869	-2.83333	698	-0.010809	1.23333	3015	0.417474			STM0554	arginine tRNA
521	STM14_0647.J	CDS		614287	614556	-	0.02553	1960	0.9651	-0.075736	1993	-0.894349	-3.8	452	-0.00205786	-2	509	-0.151147		-	STM0555	homology to integrase protein of phage-related protein
522	STM14_0648	pseudo		614444	615111	-	-0.57631	787	-0.24588	-0.235388	1598	-0.671897	2.15	3283	0.00464313	1.25	3030	0.157163			STM0556	pseudogene; frameshift relative to Escherichia coli IS3 putative transposase (GB:AAC75150.1)
523	STM14_0650	CDS		615498	617150	-							-2.88333	684	-0.006071	-2.75	371	-0.0190319		-	STM0557	putative inner membrane protein
524	STM14_0650	CDS		615498	617150	-	0.159518	2244	0.877117	-0.143152	1831	-0.892651	-4.48333	277	-0.000544005	-3.25	281	-0.0139599		-	STM0558	putative inner membrane protein
526	STM14_0654	pseudo		618839	619084	-	0.305876	2562	0.766504	-0.054956	2046	-0.963499	-2.43333	824	-0.0488427	-0.6	1134	-0.799003			STM0560	pseudogene; in-frame stop following codon 56
527	STM14_0654.J2	CDS		619245	619589	+	0.77452	3293	0.376745	1.215	3569	0.131186	-3.98333	402	-0.000177689	-1.45	684	-0.193885		-	STM0561	hypothetical protein
528	STM14_0656.J	CDS?	czcA [R]	619713	619901	+	0.433274	2813	0.68193	-0.583294	1013	-0.548866	0.1	1967	0.950875	0.4	2177	0.887695			STM0562	putative transport protein
529	STM14_0657	CDS	ykgD [R]	619952	620806	-	1.20372	3566	0.0104128	1.05885	3519	0.0213442	-1.83333	986	-0.0787737	-0.133333	1553	-0.959851			STM0563	putative transcriptional regulator; similar to Escherichia coli putative AraC-type regulatory protein (AAC73408.1); AraC/XylS family
530	STM14_0658	CDS	ykgC	621022	622347	+	-0.306134	1247	-0.753794	-0.852462	685	-0.292484	-2.18333	876	-0.0159259	-2.25	447	-0.0302701		-	STM0564	pyridine nucleotide-disulfide oxidoreductase; Involved in disulfide oxidoreductase activity and electron transport
531	STM14_0660	CDS		622504	622740	+	0.504786	2926	0.579829	0.226096	2657	0.833145	-2.66667	759	-0.11789	-3.1	304	-0.146762			STM0565	putative periplasmic protein
532	STM14_0661	CDS	ykgB [D]	622753	623313	+	-0.156232	1561	-0.903229	-0.069218	2012	-0.961874	0.716667	2441	0.719809	2.21667	3415	0.35188			STM0566	putative inner membrane protein
533	STM14_0662	CDS		623392	624567	-	0.753032	3262	0.415933	0.629892	3244	0.490218	0.75	2463	0.331455	1.08333	2890	0.270842			STM0567	putative DNA repair ATPase
534	STM14_0663	CDS	pheP	624893	626287	+	-0.65795	694	-0.398326	0.010226	2197	0.99283	-3.01667	657	-0.0177759	-1.41667	688	-0.42528			STM0568	phenylalanine transporter; similar to Escherichia coli phenylalanine-specific transport system (AAC73677.1); APC family
535	STM14_0664	CDS	ybdG	626329	627576	-	-0.0811	1724	-0.90742	-0.315234	1435	-0.605776	-3.61667	502	-0.00854193	0.05	1785	0.989855	+		STM0569	hypothetical protein; similar to Escherichia coli putative transport (AAC73678.1)
536	STM14_0666	CDS	apeE	627887	629857	+	-0.27455	1316	-0.62847	0.102748	2404	0.874346	-1.5	1108	-0.00971687	-0.733333	1042	-0.333707			STM0570	outer membrane esterase; outer membrane esterase (gi|2896133); N-acetyl phenylalanine beta-naphthyl esterase
537	STM14_0667	CDS		630024	632753	+	-0.06008	1771	-0.956443	-1.00482	558	-0.186488	-1.85	979	-0.178174	0.0166667	1738	0.995894			STM0571	putative inner membrane protein
538	STM14_0668	CDS		632881	633867	-	0.404932	2755	0.491407	0.66326	3287	0.219193	-3.43333	553	-0.00970908	-2.03333	495	-0.209374		-	STM0572	putative phosphosugar isomerase; similar to Escherichia coli putative transport protein (AAC76396.1)
539	STM14_0669.R	CDS		633934	634995	-	-0.295418	1273	-0.888961	-0.83509	701	-0.659075									STM0573	putative glucosamine-fructose-6-phosphate aminotransferase
540	STM14_0670	CDS		635010	635864	-	0.860742	3378	0.125874	0.577248	3196	0.30506	0.25	2084	0.819434	0.35	2117	0.846762			STM0574	putative PTS system mannose-specific enzyme IID; similar to Escherichia coli PTS enzyme IID; mannose-specific (AAC74889.1)
541	STM14_0671	CDS		635867	636610	-	0.81076	3329	0.324152	0.476356	3059	0.578698	0.05	1926	0.966426	-0.316667	1380	-0.869905			STM0575	putative inner membrane protein; similar to Escherichia coli PTS enzyme IIC; mannose-specific (AAC74888.1)
542	STM14_0672	CDS		636625	637095	-	0.09486	2110	0.897836	-0.438912	1207	-0.45392	0.516667	2303	0.649732	0.116667	1865	0.961422			STM0576	putative PTS system mannose-specific enzyme IIAB; similar to Escherichia coli PTS enzyme IIAB, mannose-specific (AAC74887.1)
543	STM14_0672	CDS		636625	637095	-	0.51885	2955	0.40684	0.041926	2282	0.960104	0.716667	2448	0.408135	0.85	2673	0.482251			STM0577	putative PTS system mannose-specific enzyme IIAB; similar to Escherichia coli PTS enzyme IIAB, mannose-specific (AAC74887.1)
544	STM14_0674	CDS	nfnB	637722	638375	-	0.134212	2198	0.866259	0.344134	2863	0.621122									STM0578	dihydropteridine reductase; catalyzes the reduction of nitroaromatic compounds such as nitrofurazone, quinones and the anti-tumor agent CB1954; NAD(P)H-dependent; oxygen insensitive
545	STM14_0675	CDS	ybdF	638472	638840	-							1.25	2849	0.161796	0.85	2667	0.52671			STM0579	hypothetical protein
546	STM14_0676	CDS		638840	639421	-	0.107132	2136	0.900923	-0.10602	1924	-0.90373	0.783333	2490	0.334852	-0.15	1539	-0.939695			STM0580	putative regulatory protein
547	STM14_0678	CDS	soxS_1	639710	640051	+	1.22601	3572	0.536422	1.88271	3659	0.300269	0.95	2629	0.300788	1.38333	3124	0.231593			STM0581	putative regulatory protein; resistance against oxidative stress protein A (gi|9885772)
548	STM14_0679	CDS	ybdJ	640057	640305	-	0.317608	2589	0.691672	0.905418	3448	0.17469	0.666667	2412	0.444525	0.0333333	1755	0.989172			STM0582	putative inner membrane protein
549	STM14_0680	CDS	ybdK	640372	641490	-	-0.137132	1600	-0.863048	-0.514738	1103	-0.416718	0.05	1920	0.940699	-0.05	1669	-0.971503			STM0583	carboxylate-amine ligase; ATP-dependent; carboxylate-amine ligase with weak glutamate--cysteine ligase activity
550	STM14_0681	CDS	entD	641502	642206	-	-0.044334	1801	-0.974065	-1.16275	472	-0.252295	-0.866667	1368	-0.213115	-0.433333	1264	-0.71483			STM0584	phosphopantetheinyltransferase component of enterobactin synthase multienzyme complex; similar to Escherichia coli enterochelin synthetase component D (AAC73684.1); phoshpantetheinyltransferase
551	STM14_0682	CDS	fepA	642252	644507	-	-0.252246	1362	-0.749561	-0.726456	816	-0.264895	-0.166667	1776	-0.886051	-0.366667	1332	-0.837181			STM0585	outer membrane receptor FepA; Fep; Cbt; Cbr; FeuB; FepA; PfeA; IroN; BfeA; outer membrane receptor of ferric enterobactin and colicins B and D; interacts with the TonB-ExbBD complex which catalyzes the translocation of the siderophore to the periplasmic space
552	STM14_0684	CDS	fes	644696	645910	+	-0.617338	738	-0.334343	-0.374744	1315	-0.571751	0.416667	2206	0.555214	0.25	1984	0.849184			STM0586	enterobactin/ferric enterobactin esterase; similar to Escherichia coli enterochelin esterase (AAC73686.1)
553	STM14_0685	CDS	ybdZ	645941	646159	+	-0.010906	1881	-0.987488	0.085532	2368	0.908381	3.48333	3463	0.0109521	3.55	3488	0.022179			STM0587	putative cytoplasmic protein
554	STM14_0686	CDS	entF	646156	650040	+	-1.37168	312	-0.16573	-2.38745	204	-0.00826179	-3.36667	568	-0.0132627	-2	506	-0.238511		-	STM0588	enterobactin synthase subunit F; with EntB, EntD, and EntE forms the multienzyme complex enterobactin synthase; EntF is the serine activating enzyme which catalyzes the formation of the amide and ester bonds of the cyclic enterobactin
555	STM14_0687	CDS	fepE	650290	651426	+	0.891884	3398	0.365022	0.23546	2676	0.842802	-1.96667	938	-0.239077	-1.3	736	-0.628394			STM0589	ferric enterobactin transport protein FepE; part of the ferric enterobactin transport system; necessary for enetrobactin uptake
558	STM14_0691	CDS	entS	654377	655621	+	0.52295	2967	0.518019	0.6466	3260	0.396759	1.18333	2793	0.337732	0.35	2116	0.901087			STM0593	enterobactin exporter EntS; protein p43; inner membrane protein that exports enterobactin to the periplasmic space; member of the major facilitator superfamily (MFS) of transporters
560	STM14_0693	CDS	entC	656949	658124	+	-0.862312	520	-0.400439	-1.13585	486	-0.229382	-1.6	1063	-0.18514	-0.166667	1523	-0.958058		-	STM0595	isochorismate synthase; synthesizes isochorismate acid from chorismate
561	STM14_0694	CDS	entE	658134	659744	+	-0.469322	943	-0.425831	-0.250114	1563	-0.699261	0.05	1925	0.976419	-0.55	1180	-0.820066			STM0596	enterobactin synthase subunit E; bifunctional 2,3-dihydroxybenzoate-AMP ligase/S-dihydroxybenzoyltransferase; activates the carboxylate group of 2,3-dihydroxy-benzoate forming (2,3-dihydroxybenzoyl)adenylate then catalyzes the acylation of holo-entB with 2,3-dihydroxy-benzoate adenylate
562	STM14_0695	CDS	entB	659758	660615	+	0.252402	2444	0.770038	-0.858492	679	-0.22254	-0.683333	1463	-0.542481	-2.25	446	-0.0657801		-	STM0597	2,3-dihydro-2,3-dihydroxybenzoate synthetase; similar to Escherichia coli 2,3-dihydro-2,3-dihydroxybenzoate synthetase; isochroismatase (AAC73696.1)
563	STM14_0696	CDS	entA	660615	661370	+	-0.358648	1144	-0.739027	-0.927924	613	-0.305352	0.416667	2226	0.681145	-0.116667	1599	-0.959326			STM0598	2,3-dihydroxybenzoate-2,3-dehydrogenase; catalyzes the formation of 2,3-dihydroxybenzoate from 2,3-dihydro-2,3-dihydroxybenzoate; involved in the biosynthesis of siderophores, enterobactin, bacillibactin or vibriobactin
564	STM14_0697	CDS	ybdB	661373	661786	+	-0.748502	600	-0.323853	-0.10574	1925	-0.910987	0.616667	2373	0.573786	0.65	2451	0.69702			STM0599	hypothetical protein; possibly involved in aromatic compounds catabolism; PaaI
566	STM14_0700	CDS	ybdD	664137	664334	+	1.12227	3531	0.126039	1.0392	3511	0.146905	1.76667	3144	0.0392399	1	2823	0.406535			STM0601	putative cytoplasmic protein
567	STM14_0700.J	CDS		664084	664398	-	0.437018	2816	0.574586	1.23794	3576	0.0629592	1.73333	3133	0.132371	0.766667	2583	0.694353			STM0602	hypothetical protein
568	STM14_0702.J	CDS	araT [J]	665549	666745	+	-0.241164	1382	-0.825463	0.015626	2208	0.991475	0.9	2607	0.51051	0.266667	2026	0.935051			STM0603	aminotransferase, class I
569	STM14_0703	CDS	ibrB [R]	666746	667363	-	0.79908	3319	0.310822	0.3911	2944	0.654643	1.9	3212	0.00486686	2.1	3399	0.00479323			STM0604	putative transcriptional regulator
571	STM14_0705	CDS	ybdO	668737	669639	-	-0.165216	1540	-0.747804	0.032804	2257	0.955878	-0.866667	1369	-0.599378	-0.633333	1103	-0.827392			STM0606	putative transcriptional regulator; similar to Escherichia coli putative transcriptional regulator LysR-type (AAC73704.1); LysR family
575	STM14_0709	CDS		673845	674405	+	1.5845	3648	0.0611958	0.77723	3364	0.381804	-1.98333	934	-0.00426044	-1.38333	695	-0.0733275			STM0610	putative anaerobic dehydrogenase component; similar to Escherichia coli putative oxidoreductase component (AAC74663.1)
576	STM14_0710	CDS		674398	676677	+							-1.36667	1154	-0.145423	-0.366667	1319	-0.850037			STM0611	putative oxidoreductase protein; similar to Escherichia coli putative oxidoreductase; major subunit (AAC74659.1)
577	STM14_0711	CDS		676674	677033	+	0.425936	2803	0.476575	-0.012478	2134	-0.9893	-1.96667	936	-0.0327089	-0.866667	969	-0.524663			STM0612	molybdopterin-containing oxidoreductase iron-sulfur subunit
578	STM14_0712	CDS	dmsC [J]_1	677033	677800	+	0.343734	2638	0.790034	1.12661	3542	0.293838	0.45	2239	0.649732	-0.183333	1500	-0.935051			STM0613	putative hydrogenase protein; similar to Escherichia coli putative DMSO reductase anchor subunit (AAC74662.1)
579	STM14_0713	CDS	ybdQ	677868	678296	-	0.174662	2275	0.913359	-0.339978	1379	-0.833368	1.1	2725	0.414663	2.43333	3442	0.120623			STM0614	putative universal stress protein; similar to UspA and related nucleotide-binding protein
580	STM14_0716	CDS	ybdR	678519	679757	+	0.163308	2251	0.905006	0.321128	2832	0.818741									STM0615	putative dehydrogenase; similar to Escherichia coli putative oxidoreductase (AAC73709.1)
581	STM14_0716.J	CDS		679792	680382	+	0.00607	1913	0.996055	0.082004	2360	0.950587	1.03333	2681	0.173659	0.9	2729	0.402146			STM0616	conserved hypothetical protein
582	STM14_0718	CDS	rna	680485	681291	-							-0.416667	1609	-0.720182	-0.116667	1594	-0.961422			STM0617	ribonuclease I; similar to Escherichia coli RNase I; cleaves phosphodiester bond between any two nucleotides (AAC73712.1)
583	STM14_0719	CDS	citT	681401	682864	-	0.514318	2943	0.629189	-1.0884	513	-0.241042	-0.416667	1610	-0.69725	0.0166667	1752	0.993824			STM0618	citrate/succinate transport antiport protein; similar to Escherichia coli putative membrane protein (AAC73713.1); DASS family
584	STM14_0720	CDS	citG	682902	683798	-	-0.48044	926	-0.692806	-0.952216	595	-0.364587	1.46667	2989	0.0319009	1.1	2905	0.200071			STM0619	triphosphoribosyl-dephospho-CoA synthase; catalyzes the formation of 2'-(5''-triphosphoribosyl)-3'-dephospho-CoA from ATP and 3-dephospho-CoA
585	STM14_0720	CDS	citG	682902	683798	-	0.594908	3078	0.709836	-0.0498	2066	-0.983221	0.6	2360	0.51997	0.466667	2255	0.764905			STM0620	triphosphoribosyl-dephospho-CoA synthase; catalyzes the formation of 2'-(5''-triphosphoribosyl)-3'-dephospho-CoA from ATP and 3-dephospho-CoA
586	STM14_0722	CDS	citF	684325	685854	-	-0.346012	1176	-0.476575	-0.305092	1454	-0.528235	-0.0666667	1843	-0.939094	0.166667	1931	0.92109			STM0621	citrate lyase alpha chain/citrate-ACP transferase; similar to Escherichia coli citrate lyase alpha chain (AAC73716.1)
587	STM14_0723	CDS	citE_1	685864	686772	-							0.0333333	1904	0.9836	0.0666667	1797	0.983035			STM0622	citrate lyase beta chain; similar to Escherichia coli citrate lyase beta chain; acyl lyase subunit (AAC73717.1)
588	STM14_0724	CDS	citD	686769	687065	-	0.970532	3455	0.109293	0.601884	3221	0.327799	0.166667	2005	0.832929	0.7	2518	0.457657			STM0623	citrate lyase subunit gamma; acyl carrier protein; with CitE and CitF catalyzes the formation of oxaloacetate from citrate
589	STM14_0725	CDS	citC	687062	688138	-	0.103926	2133	0.864894	0.257034	2722	0.630087	-2.53333	799	-0.159334	0.7	2514	0.850103			STM0624	citrate lyase synthetase; similar to Escherichia coli citrate lyase synthetase; citrate (pro-3S)-lyase ligase (AAC73719.1)
591	STM14_0728	CDS	dpiA	690153	690833	+	0.25922	2464	0.787874	-0.717298	827	-0.374205	-2.6	775	-0.00370807	-1.5	669	-0.145341			STM0626	two-component response regulator DpiA; regulates the expression of citAB in citrate fermentation
593	STM14_0731	CDS	pagP	692651	693223	+	-1.04574	415	-0.276426	-1.00981	554	-0.269694	-3.08333	635	-0.00911143	-0.216667	1458	-0.93913		-	STM0628	palmitoyl transferase for Lipid A; PagP (gi|3789781)
594	STM14_0732.J	CDS	cspE	693381	693620	+	1.10642	3527	0.0865198	0.00104	2167	0.999561	-3.73333	476	-0.00413791	-2.73333	373	-0.057033	+	-	STM0629	cold shock-like protein-related protein
595	STM14_0733	CDS	ccrB	693678	694061	-							-3.9	427	-0.0059643	-3.23333	285	-0.0408598		-	STM0630	camphor resistance protein CrcB; may be involved in chromosome condensation; overexpression in Escherichia coli protects against decondensation by camphor; overexpressing the protein results in an increase in supercoiling
596	STM14_0734	CDS	ybeM	694152	694940	+	-0.065492	1755	-0.943642	-0.40744	1265	-0.578698	-0.1	1818	-0.920987	0.4	2161	0.787405			STM0631	putative hydrolase; similar to Escherichia coli putative amidase (AAC73727.1)
597	STM14_0736.J	CDS	tatE	695054	695272	+	0.283636	2509	0.640536	0.03143	2253	0.96866	1.53333	3033	0.0846417	2.36667	3432	0.0245191			STM0632	tatA protein-related protein
598	STM14_0737	CDS	lipA	695358	696323	-	0.506698	2930	0.267999	0.566212	3182	0.190129									STM0633	lipoyl synthase; catalyzes the radical-mediated insertion of two sulfur atoms into an acyl carrier protein (ACP) bound to an octanoyl group to produce a lipoyl group
599	STM14_0739	CDS	ybeF	696529	697482	-	0.366024	2684	0.601282	0.451022	3022	0.491449	-4.51667	272	-0.000530144	-8.55	10	-5.36944e-07		-	STM0634	putative DNA-binding transcriptional regulator; similar to Escherichia coli putative transcriptional regulator LysR-type (AAC73730.1); LysR family
601	STM14_0742	CDS		698354	698719	+	-0.266258	1332	-0.750752	-0.19804	1694	-0.825387	0.216667	2038	0.766156	0.05	1781	0.97564			STM0636	hypothetical protein
602	STM14_0744	CDS	dacA	698897	700108	-	-1.06502	410	-0.278938	-2.16592	227	-0.0125431	-3.36667	567	-0.0598916	0.9	2725	0.789777		-	STM0637	D-alanyl-D-alanine carboxypeptidase fraction A; penicillin-binding protein 5; removes C-terminal D-alanyl residues from sugar-peptide cell wall precursors
603	STM14_0745	CDS		700128	700277	+	-0.30523	1248	-0.631142	-0.589252	1003	-0.295982	-0.15	1785	-0.858947	-0.55	1181	-0.613381			STM0638	hypothetical protein
604	STM14_0749	CDS	tgt2B [D]	704451	704918	-	0.235494	2402	0.608388	0.336768	2854	0.423476							-		STM0641	SPOUT methyltransferase superfamily protein; enzyme from Escherichia coli has not been shown to exhibit methyltransferase activity; crystal structure shows homodimer
605	STM14_0750	CDS	ybeB	704922	705239	-	0.046032	2001	0.953695	-0.158212	1789	-0.828586									STM0642	hypothetical protein; similar to putative ACR plant Iojap protein
607	STM14_0752	CDS	cobD_1	706273	707367	+	0.7111	3211	0.240556	0.117366	2436	0.875588	0.283333	2098	0.632882	0.483333	2269	0.546889			STM0644	threonine-phosphate decarboxylase; cobalamin biosynthesis protein; decarboxylates L-threonine-O-3-phosphate to yield (R)-1-amino-2-propanol O-2-phosphate, the precursor for the linkage between the nucleotide loop and the corrin ring in cobalamin; structurally similar to histidinol phosphate aminotransferase
609	STM14_0757	CDS		712491	712781	+	-0.347646	1171	-0.543313	0.280986	2766	0.633668	-0.0333333	1857	-0.961495	0.366667	2122	0.682797			STM0649.S	putative hydrolase; similar to Escherichia coli altronate hydrolase N-terminus (AAC76126.1)
610	STM14_0758.R	CDS	uxaA [J]	712744	713970	+	-0.367896	1124	-0.574593	-0.034502	2087	-0.96866	-2.93333	674	-0.00939595	-0.633333	1105	-0.739173			STM0650	Altronate hydrolase (EC 4.2.1.7); Entner-Doudoroff Pathway, D-Galacturonate and D-Glucuronate Utilization
611	STM14_0759	CDS	kdgT [J]	714020	714973	+	0.02517	1959	0.971128	0.052356	2301	0.94145	-5.68333	97	-1.83332e-05	-0.35	1347	-0.869837			STM0651	2-keto-3-deoxygluconate permease; transports degraded pectin products into the bacterial cell
612	STM14_0760	CDS	fleQ [J]	715041	716969	+	0.222514	2380	0.778154	-0.223546	1624	-0.784247	-0.2	1739	-0.816089	0.433333	2201	0.717553			STM0652	putative sigma-54 dependent transcriptional regulator; similar to Escherichia coli response regulator of ato; ornithine decarboxylase antizyme; sensor ATOS (AAC75280.1)
613	STM14_0761	CDS	ybeL	717062	717535	+	-0.66757	682	-0.290623	-0.162732	1777	-0.833816	-0.766667	1414	-0.410023	0.4	2174	0.819963			STM0653	hypothetical protein; similar to Escherichia coli putative alpha helical protein (AAC73744.1)
614	STM14_0762	CDS	ybeQ	717574	718569	-	-0.235968	1397	-0.893545	-0.315944	1430	-0.857164									STM0654	TPR repeat-containing protein; TPR repeat
615	STM14_0763	CDS	ybeR	718694	719401	+	-0.039568	1815	-0.95389	-0.183634	1728	-0.759614	-2.18333	875	-0.179089	-0.783333	1008	-0.801678			STM0655	putative cytoplasmic protein
616	STM14_0764	CDS	ybeS	719398	720831	+	-1.56406	269	-0.121916	-0.66783	888	-0.539392	-1.31667	1173	-0.0438781	-1.98333	519	-0.0095503		-	STM0656	putative molecular chaperone; similar to Escherichia coli putative enzyme of polynucleotide modification (AAC73747.1); DnaJ family
617	STM14_0765	pseudo	ybeU	720843	721539	+	0.248814	2433	0.737786	0.098322	2392	0.90373	-1.51667	1093	-0.135413	-1.28333	738	-0.366007			STM0657	similar to Escherichia coli putative tRNA ligase (AAC73749.1)~disrupted by frameshift
618	STM14_0766	CDS	ybeV	721536	723008	+	0.288006	2519	0.771735	-0.946376	598	-0.239422	-1.43333	1134	-0.297555	-1.56667	639	-0.414398		-	STM0658	putative molecular chaperone; DnaJ family
619	STM14_0767	CDS	hscC	723030	724709	-	-0.141356	1589	-0.895451	-0.34518	1372	-0.728114	0.966667	2633	0.0825788	0.733333	2545	0.336456			STM0659	putative heatshock protein; similar to Escherichia coli putative DnaK protein (AAC73751.1); similar to Hsp70 in Hsc66 subfamily
620	STM14_0767.J	CDS		724715	724807	-	-0.00604	1889	-0.996055	-1.20309	444	-0.23503	-4.06667	378	-0.0179439	-2.26667	443	-0.316112		-	STM0660	hypothetical protein
621	STM14_0769	CDS	rihA	726055	726990	-	-0.005272	1891	-0.993445	0.088028	2374	0.907012	-0.6	1492	-0.548655	-0.333333	1349	-0.859499			STM0661	ribonucleoside hydrolase 1; Hydrolyzes with equal efficiency cytidine or uridine to ribose and cytosine or uracil, respectively; pyrimidine-specific
622	STM14_0770	CDS	gltL	727107	727832	-	0.255656	2451	0.774211	0.893068	3443	0.222279	-0.15	1782	-0.900085	-0.116667	1588	-0.959851			STM0662	glutamate/aspartate transporter; similar to Escherichia coli ATP-binding protein of glutamate/aspartate transport system (AAC73753.1); ABC superfamily ATP-binding protein
623	STM14_0771	CDS	gltK	727832	728506	-	-1.13816	373	-0.261232	-0.011818	2137	-0.993858	-3.23333	603	-0.0136585	-0.166667	1527	-0.959326		-	STM0663	glutamate/aspartate transporter; similar to Escherichia coli glutamate/aspartate transport system permease (AAC73754.1); ABC superfamily membrane protein
624	STM14_0772	CDS	gltJ	728506	729246	-	0.50744	2933	0.45957	0.165722	2539	0.841223	-0.8	1394	-0.601932	-0.0666667	1644	-0.986297			STM0664	glutamate/aspartate transporter; similar to Escherichia coli glutamate/aspartate transport system permease (AAC73755.1); ABC superfamily membrane protein
625	STM14_0772.P	sRNA_JV	SroC [P]	729259	729410	-	-0.099536	1688	-0.882565	0.25833	2727	0.670491	2.51667	3375	0.00336486	1.38333	3118	0.161434				glutamate and aspartate transporter subunit
626	STM14_0773	CDS	gltI	729406	730332	-	0.548728	3001	0.620957	1.2345	3574	0.202092	1.88333	3202	0.0424247	0.783333	2595	0.593188			SroC	glutamate and aspartate transporter subunit; similar to Escherichia coli putative periplasmic binding transport protein (AAC73756.1); ABC superfamily binding protein
627	STM14_0773	CDS	gltI	729406	730332	-	-0.304042	1252	-0.579296	-0.3593	1346	-0.490189	-0.466667	1573	-0.534468	-0.966667	914	-0.286978			STM0665	glutamate and aspartate transporter subunit; similar to Escherichia coli putative periplasmic binding transport protein (AAC73756.1); ABC superfamily binding protein
628	STM14_0775.RJ	CDS	lnt	730669	732258	-	-1.16398	368	-0.169094	-1.83793	273	-0.0169397	-2.23333	862	-0.00428296	-2.96667	336	-0.000814719	+	-	STM0667	Apolipoprotein N-acyltransferase (EC 2.3.1.-) / Copper homeostasis protein CutE; Phosphate metabolism, Lipoprotein Biosynthesis, Copper homeostasis: copper tolerance
629	STM14_0778	CDS	ybeY	733263	733736	-	-0.092744	1700	-0.927341	-0.831856	704	-0.280177	0.233333	2062	0.895319	0.166667	1927	0.960155	-		STM0668	putative metalloprotease; hypothetical protein in cutE-corC intergenic region (SW:YBEY_SALTY)
630	STM14_0779	CDS	phoL	733733	734818	-	0.24023	2412	0.864894	-0.096108	1946	-0.950587	-1.95	949	-0.226131	-0.05	1676	-0.991184			STM0669	putative phosphate starvation-inducible protein; similar to Escherichia coli putative ATP-binding protein in pho regulon (AAC73761.1)
631	STM14_0781	CDS	miaB	734984	736408	-	0.580268	3049	0.381389	-0.041008	2079	-0.963375	-0.6	1493	-0.63558	0.633333	2426	0.751524			STM0670	rRNA modification protein; methylthiolation of isopentenylated A37 derivatives in rRNA
633	STM14_0783	CDS		737794	738369	-	0.313576	2583	0.651189	-0.102302	1934	-0.89842	0.0333333	1906	0.972875	-0.133333	1558	-0.942405			STM0672	putative inner membrane protein
634	STM14_0791	CDS		739310	739477	+	0.35397	2659	0.619312	-0.291128	1476	-0.693767	-0.533333	1536	-0.770127	-0.0666667	1646	-0.989172			STM0680	hypothetical protein
635	STM14_0793	CDS	nagD	741390	742142	-	-0.099844	1687	-0.921555	-0.41259	1251	-0.637771	-0.75	1415	-0.592251	0.0833333	1818	0.979654			STM0681	UMP phosphatase; similar to Escherichia coli N-acetylglucosamine metabolism (AAC73769.1)
636	STM14_0794	CDS	nagC	742189	743409	-							-4.55	261	-0.0379833	-2.85	357	-0.337896	-		STM0682	N-acetylglucosamine operon transcriptional repressor; similar to Escherichia coli transcriptional repressor of nag; N-acetylglucosamine operon (AAC73770.1); NagC/XylR family
637	STM14_0794.J	CDS		743320	743448	+	-5.60194	39	-0.000845903	-6.81362	12	-0.000109968							-	-	STM0683	hypothetical protein
638	STM14_0796	CDS	nagB	744628	745428	-	-4.92012	61	-9.95e-07	-5.07258	66	-6.91e-07	-3.41667	558	-3.43475e-06	-3.71667	231	-1.05834e-06		-		glucosamine-6-phosphate deaminase; catalyzes the reversible formation of fructose 6-phosphate from glucosamine 6-phosphate
639	STM14_0798	CDS	nagE	745755	747707	+	0.662566	3151	0.284481	0.21459	2635	0.765203	1.2	2805	0.0832753	0.1	1832	0.956194			STM0685	N-acetyl glucosamine specific PTS system components IIABC; phosphoenolpyruvate-dependent sugar phosphotransferase system; catalyzes the phosphorylation of incoming sugar substrates concomitant with their translocation across the cell membrane; IIB is phosphorylated by IIA and then transfers the phosphoryl group to the sugar; IIC forms the translocation channel
640	STM14_0802	CDS	ybfM	750031	751437	+	-0.76166	596	-0.323626	-0.336858	1385	-0.697026	-0.2	1744	-0.931691	0.933333	2768	0.785204			STM0687	putative outer membrane protein
641	STM14_0803	CDS	ybfN	751487	751819	+	-0.692816	661	-0.619387	0.69315	3315	0.615018	3.01667	3437	0.0322401	0.816667	2637	0.739173			STM0688	putative lipoprotein
642	STM14_0804	CDS	citA	751868	753172	-	0.209902	2353	0.882565	-0.08135	1980	-0.958334	1.36667	2918	0.326522	1.26667	3043	0.537605			STM0689	citrate-proton symporter; citrate-proton symporter (citrate transporter). (SW:CIT1_SALTY)
643	STM14_0805	CDS	citB	753223	754362	-	0.89612	3404	0.196361	-0.038196	2084	-0.969899	0.166667	2000	0.882385	0.333333	2077	0.851305			STM0690	citrate utilization protein b; citrate utilization protein B (SW:CIT2_SALTY)
644	STM14_0806	CDS	tcuA [R]	754349	755752	-	0.159196	2243	0.892945	0.660968	3282	0.490189	0.783333	2489	0.304447	0.15	1887	0.936396			STM0691	tricarballylate dehydrogenase; catalyzes the oxidation of tricarballylate to cis-aconitate; FAD-dependent; required for the utilization of tricarballylate as a carbon and energy source by S. enterica
645	STM14_0807	CDS	tcuR [R]	755850	756776	-	0.53688	2983	0.681444	0.067408	2330	0.96669	1.55	3049	0.119666	0.283333	2037	0.906861			STM0692	putative transcriptional regulator; similar to Escherichia coli nitrogen assimilation control protein (AAC75050.1); LysR family
646	STM14_0808	CDS	fur	756891	757343	-	0.05005	2009	0.937795	0.00992	2193	0.989636	-1.71667	1028	-0.00559714	-1.35	712	-0.0497183			STM0693	ferric uptake regulator; negatively regulates a number of operons that encode enzymes involved in iron transport; activated by manganese; forms a homodimer
647	STM14_0811.LJ	CDS	ybfE	758306	758599	-	-0.134208	1609	-0.908408	-0.156706	1793	-0.89739	1.61667	3072	0.28297	2.38333	3435	0.206761			STM0695	LexA regulated protein; LexA-regulated
648	STM14_0813	CDS	ybfF	758733	759503	-	-0.321554	1214	-0.666335	-0.704538	841	-0.270837	0.666667	2419	0.674284	-1.2	788	-0.58557			STM0696	hypothetical protein
649	STM14_0814.LR	CDS	seqA	759688	760230	+	-4.08056	92	-6.01e-05	-4.61015	84	-1.38e-05	-3.66667	492	-5.28527e-06	-3.33333	270	-1.57084e-05		-		replication initiation regulator SeqA; negative modulator of the initiation of chromosome replication
650	STM14_0815	CDS	pgm	760255	761895	+	0.351596	2652	0.502949	0.034888	2267	0.960104	0.4	2202	0.487394	0.4	2171	0.644462			STM0698	phosphoglucomutase; catalyzes the interconversion of alpha-D-glucose 1-phosphate to alpha-D-glucose 6-phosphate
651	STM14_0816	CDS		762010	762495	-	0.418302	2788	0.824083	-0.113452	1908	-0.958334	2.21667	3302	0.149273	1.01667	2831	0.696788			STM0699	putative cytoplasmic protein
652	STM14_0817	CDS	potE	762560	763879	-	-0.39276	1084	-0.680488	-0.010806	2138	-0.992854									STM0700	putrescine transporter; catalyzes the uptake of putrescine via a proton symport mechanism, as well as the efflux of putrescine by a putrescine/ornithine antiport system
653	STM14_0818	CDS	speF	763876	766074	-	-1.19497	359	-0.0611958	-1.05091	535	-0.0937644	-5	181	-1.76418e-05	-3.93333	212	-0.000318269		-	STM0701	ornithine decarboxylase; similar to Escherichia coli ornithine decarboxylase isozyme; inducible (AAC73787.1)
654	STM14_0821	CDS	kdpE	766836	767513	-	0.689752	3178	0.412734	0.669366	3296	0.407971	-0.45	1588	-0.704149	-0.183333	1505	-0.943772			STM0702	DNA-binding transcriptional activator KdpE; response regulator in two-component regulatory system with KdpD; regulates the kdp operon involved in potassium transport
655	STM14_0822	CDS	kdpD	767510	770194	-	-1.66574	251	-0.146693	-1.28609	415	-0.251929	0.216667	2046	0.908987	1.31667	3088	0.560346		-	STM0703	sensor protein KdpD; sensory histidine kinase in two-component regulatory system with KdpE; signal sensing protein
656	STM14_0823	CDS	kdpC	770191	770775	-	-0.168648	1535	-0.919507	-1.0938	510	-0.407954	0.833333	2549	0.250366	0.666667	2489	0.543692			STM0704	potassium-transporting ATPase subunit C; One of the components of the high-affinity ATP-driven potassium transport (or KDP)system, which catalyzes the hydrolysis of ATP coupled with the exchange of hydrogen and potassium ions. The C subunit may be involved in assembly of the KDP complex
657	STM14_0824	CDS	kdpB	770784	772832	-	0.461706	2848	0.440703	0.423982	2993	0.468257	-0.1	1820	-0.904461	-0.666667	1079	-0.479995			STM0705	potassium-transporting ATPase subunit B; One of the components of the high-affinity ATP-driven potassium transport (or KDP) system, which catalyzes the hydrolysis of ATP coupled with the exchange of hydrogen and potassium ions
658	STM14_0825	CDS	kdpA	772853	774621	-	0.236792	2405	0.748401	0.4838	3072	0.446071	0.883333	2597	0.389814	0.616667	2419	0.710548			STM0707	potassium-transporting ATPase subunit A; catalyzes the hydrolysis of ATP coupled with the exchange of hydrogen and potassium ions
659	STM14_0827	CDS	ybfA	774958	775164	+	-0.60421	752	-0.538207	-0.71667	828	-0.441126	-0.933333	1339	-0.12905	-0.533333	1192	-0.586415			STM0708	putative periplasmic protein
660	STM14_0828	CDS	phrB	775275	776696	+	0.129604	2185	0.927341	1.34842	3597	0.207365	1.68333	3112	0.0316595	0.583333	2385	0.640059			STM0709	deoxyribodipyrimidine photolyase; UV-induced DNA repair; converts cyclobutane-type pyrimidine dimers created during exposure to UV ratiation to monomers; light dependent
661	STM14_0829	CDS	ybgH	776735	778330	-	0.700892	3198	0.306736	0.207322	2616	0.803196									STM0710	POT family transport protein; similar to Escherichia coli putative transport protein (AAC73803.1)
662	STM14_0830	CDS	ybgI	778545	779288	+	0.197586	2325	0.784609	0.07994	2355	0.91847	0.333333	2154	0.886761	0.466667	2265	0.914746			STM0711	putative hydrolase-oxidase
663	STM14_0831	CDS	ybgJ	779304	779960	+	0.212106	2359	0.757695	-0.050818	2062	-0.949761	-1.5	1101	-0.134967	-1.53333	647	-0.239497			STM0712	putative carboxylase; similar to Escherichia coli putative carboxylase (AAC73805.1)
664	STM14_0832	CDS	ybgK	779954	780886	+	-0.432792	1007	-0.505852	-0.780884	748	-0.18737	-1.05	1284	-0.394371	-1.25	758	-0.466832			STM0713	putative carboxylase; similar to Escherichia coli putative carboxylase (AAC73806.1)
665	STM14_0833	CDS	ybgL	780876	781610	+	-0.557352	813	-0.554	0.566972	3183	0.540833	-4.43333	291	-0.0224922	-1.96667	521	-0.482251			STM0714	hypothetical protein; similar to Escherichia coli putative lactam utilization protein (AAC73807.1)
666	STM14_0834	CDS		781934	782065	+	-1.12807	377	-0.280649	-0.158848	1786	-0.90373	-3.41667	557	-0.00128899	-0.283333	1400	-0.898027		-	STM0715	putative cytoplasmic protein
667	STM14_0835	CDS	fimB [D]	782125	782691	+	-0.017982	1861	-0.980207	0.280516	2763	0.683223	-2.76667	731	-0.0790371	0.566667	2366	0.862602			STM0716	putative phage integrase; similar to Escherichia coli recombinase involved in phase variation; regulator for fimA (AAC77268.1)
668	STM14_0836	CDS		783151	783486	+	-0.394036	1080	-0.473363	-0.640034	927	-0.203713	-1.21667	1207	-0.193877	-1.11667	828	-0.395094			STM0717	putative inner membrane protein
669	STM14_0837	CDS		783488	784228	+	-0.502374	896	-0.415933	-0.418936	1237	-0.491632	-5.78333	89	-0.00142738	-4.38333	170	-0.0222257		-	STM0718	putative cytoplasmic protein
670	STM14_0838.J	CDS	glf	784487	785665	+	-0.04492	1800	-0.973061	-0.338	1382	-0.787092									STM0719	UDP-galactopyranose mutase
671	STM14_0839.R	CDS		785665	786558	+	-0.164234	1543	-0.756952	-0.354062	1356	-0.436158	-4.8	210	-0.00684866	-5.33333	107	-0.00692706		-	STM0720	Putative glycosyl transferase
672	STM14_0840	CDS		786571	787704	+	-1.34161	322	-0.108555	-1.33859	399	-0.0969128	-2.43333	822	-0.0888819	-3.13333	299	-0.0690072		-	STM0721	putative glycosyl transferase; similar to Escherichia coli putative colanic acid biosynthesis glycosyl transferase (AAC75105.1)
673	STM14_0841	CDS	rfbD_1	787833	788603	+	-0.70673	637	-0.340747	-0.201664	1682	-0.824544	-5.51667	116	-0.00208031	-3.21667	287	-0.104143		-	STM0722	putative ABC transporter permease protein
674	STM14_0842	CDS	rfbE [J]	788607	789317	+	0.010388	1918	0.991897	-0.214888	1646	-0.843814	-0.516667	1547	-0.601932	-0.183333	1506	-0.93557			STM0723	putative ABC-type polysaccharide/polyol phosphate transport system ATPase component; similar to Escherichia coli ATP-binding component of putrescine transport system (AAC73942.1)
675	STM14_0843	CDS		789411	791189	+	0.152446	2233	0.924658	-0.69488	849	-0.608978									STM0724	putative glycosyltransferase; cell wall biogenesis
676	STM14_0844	CDS		791382	792215	+	-0.646714	706	-0.662262	-1.32554	407	-0.304887									STM0725	putative glycosyltransferase; cell wall biogenesis
677	STM14_0845.RJ	CDS		792219	794168	+	-0.005722	1890	-0.992503	-0.348954	1367	-0.558828	-5.95	69	-0.000352432	-3.08333	308	-0.0691583		-	STM0726	putative glycosyl transferase
678	STM14_0846	CDS		794236	794373	+	-0.52661	858	-0.396887	-0.143268	1830	-0.847149	-1.08333	1265	-0.437088	0.716667	2526	0.764991			STM0727	putative cytoplasmic protein
679	STM14_0847	CDS	nei	794422	795213	+	-0.236428	1393	-0.779475	-0.81154	726	-0.239359	-0.683333	1464	-0.605933	-0.15	1551	-0.959851			STM0728	endonuclease VIII; 5-formyluracil/5-hydroxymethyluracil DNA glycosylase; involved in base excision repair of DNA damaged by oxidation or by mutagenic agents; acts as DNA glycosylase that recognizes and removes damaged bases with a preference for oxidized pyrimidines; has apurinic/apyrimidinic lyase activity
680	STM14_0848	CDS	abrB	795268	796314	-	0.746282	3256	0.462341	1.07644	3528	0.248	0.0333333	1915	0.987116	-0.0333333	1698	-0.99333			STM0729	putative transport protein; similar to Escherichia coli putative transport protein (AAC73809.1)
681	STM14_0849	CDS	gltA	796451	797734	-	-1.3348	323	-0.241875	-0.332204	1393	-0.81534									STM0730	type II citrate synthase; type II enzyme; in Escherichia coli this enzyme forms a trimer of dimers which is allosterically inhibited by NADH and competitively inhibited by alpha-ketoglutarate; allosteric inhibition is lost when Cys206 is chemically modified which also affects hexamer formation; forms oxaloacetate and acetyl-CoA and water from citrate and coenzyme A; functions in TCA cycle, glyoxy…
682	STM14_0850	CDS		797694	798080	+	-1.66538	252	-0.0165479	-1.2592	421	-0.0670363	-2.55	787	-0.0142794	-2.01667	499	-0.0991156		-	STM0731	putative inner membrane protein
683	STM14_0851	CDS	sdhC	798489	798878	+	-6.79459	10	-0.000277358	-5.74321	41	-0.00120133	-3.71667	479	-0.0388099	-6.81667	47	-0.00150909	-	-	STM0732	succinate dehydrogenase cytochrome b556 large membrane subunit; similar to Escherichia coli succinate dehydrogenase; cytochrome b556 (AAC73815.1)
684	STM14_0852	CDS	sdhD	798872	799219	+	-4.5467	70	-0.00950855	-4.26792	97	-0.0125431	-4.78333	213	-0.0154263	-3.68333	233	-0.116734	-	-	STM0733	succinate dehydrogenase cytochrome b556 small membrane subunit; similar to Escherichia coli succinate dehydrogenase; hydrophobic subunit (AAC73816.1)
685	STM14_0853	CDS	sdhA	799219	800985	+	-4.5745	68	-9.32e-05	-4.0757	108	-0.000269975							-	-	STM0734	succinate dehydrogenase flavoprotein subunit; part of four member succinate dehydrogenase enzyme complex that forms a trimeric complex (trimer of tetramers); SdhA/B are the catalytic subcomplex and can exhibit succinate dehydrogenase activity in the absence of SdhC/D which are the membrane components and form cytochrome b556; SdhC binds ubiquinone; oxidizes succinate to fumarate while reducing ub…
686	STM14_0854	CDS	sdhB	800999	801718	+	-2.78442	152	-0.0865198	-3.08547	163	-0.0457612	-1.78333	1002	-0.112915	-3.31667	273	-0.0126667	-	-	STM0735	succinate dehydrogenase iron-sulfur subunit; part of four member succinate dehydrogenase enzyme complex that forms a trimeric complex (trimer of tetramers); SdhA/B are the catalytic subcomplex and can exhibit succinate dehydrogenase activity in the absence of SdhC/D which are the membrane components and form cytochrome b556; SdhC binds ubiquinone; oxidizes succinate to fumarate while reducing ubi…
687	STM14_0856	CDS	sucB	805058	806266	+	-4.8203	64	-7.34e-08	-4.8412	74	-7.2e-08							-	-	STM0737	dihydrolipoamide acetyltransferase; component of 2-oxoglutarate dehydrogenase complex; catalyzes the transfer of acetyl from acetyldihydrolipoamide to coenzyme A to form acetyl CoA as part of the conversion of 2-oxoglutarate to succinyl-CoA
689	STM14_0858	CDS	sucD	807574	808443	+							-1.9	966	-0.11764	-1.63333	614	-0.324286	-		STM0739	succinyl-CoA synthetase subunit alpha; Catalyzes the only substrate-level phosphorylation in the TCA cycle
691	STM14_0862	CDS	cydB	811610	812749	+	-0.81064	550	-0.177891	-0.854142	682	-0.140985	-0.866667	1371	-0.378778	-1.5	664	-0.212041		-	STM0741	cytochrome d terminal oxidase polypeptide subunit II; similar to Escherichia coli cytochrome d terminal oxidase polypeptide subunit II (AAC73828.1)
692	STM14_0863	CDS	ybgT	812764	812877	+	-1.65022	256	-0.0523762	-1.72058	297	-0.0345164								-	STM0742	putative outer membrane lipoprotein
693	STM14_0865	CDS	ybgE	813014	813295	+	-0.56481	803	-0.425997	-0.927448	614	-0.156898	-1.23333	1198	-0.241962	0.433333	2200	0.836073			STM0743	hypothetical protein
694	STM14_0866	CDS	ybgC	813524	813928	+	-0.422684	1026	-0.420454	-0.798144	735	-0.0908056	1.5	3016	0.260204	-1.13333	821	-0.586997			STM0744	acyl-CoA thioester hydrolase YbgC; catalyzes the hydrolysis of short chain aliphatic acyl-CoA thioesters; physiological role remains unknown; involved in phospholipid metabolism; part of the Tol/Pal system of proteins that are critical for maintaining the integrity of the cell envelope components
695	STM14_0867	CDS	tolQ	813925	814617	+	-1.81872	230	-0.173295	-1.7008	308	-0.18926	-4.71667	226	-1.52305e-06	-5.25	111	-2.61066e-07	-	-	STM0745	colicin uptake protein TolQ; membrane spanning protein in TolA-TolQ-TolR complex; involved in the tonB-independent uptake of group A colicins
696	STM14_0868	CDS	tolR	814621	815049	+	-3.11848	131	-0.00234615	-3.0226	165	-0.00252865	-6.66667	22	-1.43878e-07	-7.16667	32	-4.56001e-08	-	-	STM0746	colicin uptake protein TolR; membrane spanning protein in TolA-TolQ-TolR complex; involved in the tonB-independent uptake of group A colicins
697	STM14_0869	CDS	tolA	815114	816337	+							-0.0333333	1864	-0.961049	0.6	2393	0.417474			STM0747	cell envelope integrity inner membrane protein TolA; inner membrane component of 7 member Tol-Pal envelope-spanning complex; involved in maintaining cell envelope integrity; utilized by colicins and filamentous phages for import; interacts with TolB, Pal, and through TolB to various outer membrane porins
699	STM14_0871	CDS	pal	817788	818312	+	-2.07885	201	-0.000760342	-2.28785	210	-0.000255334	-1.91667	955	-0.000533169	-1.88333	548	-0.00114409		-	STM0749	peptidoglycan-associated outer membrane lipoprotein; similar to Escherichia coli peptidoglycan-associated lipoprotein (AAC73835.1); tol protein required for outer membrane integrity, uptake of group A colicins, and translocation of phage DNA to cytoplasm
700	STM14_0872	CDS	ybgF	818322	819110	+	-0.502702	894	-0.406578	-0.78765	743	-0.156898	0.583333	2348	0.817014	-0.25	1430	-0.960155			STM0750	hypothetical protein
701	STM14_0880	CDS	nadA	820575	821618	+	-0.114694	1650	-0.916423	0.464888	3043	0.619219	0.383333	2183	0.793673	-0.35	1341	-0.902451			STM0756	quinolinate synthetase; 3 different subfamilies; catalyzes the formation of quinolinate from iminoaspartate and dihydroxyacetone phosphate
702	STM14_0881	CDS	pnuC	821643	822362	+	0.022606	1945	0.976661	0.025548	2238	0.979636	-0.8	1399	-0.344351	-0.0333333	1700	-0.989172			STM0757	nucleoside/purine/pyrimidine transporter; PNUC protein (SW:PNUC_SALTY); NMN family
703	STM14_0882	CDS	zitB	822359	823297	-	0.556066	3014	0.356751	0.498896	3087	0.393258	0.0333333	1912	0.978897	0.366667	2137	0.845425			STM0758	zinc transporter ZitB; involved in zinc efflux across the cytoplasmic membrane
704	STM14_0883	CDS	ybgS	823408	823794	-	0.196646	2324	0.864594	0.714884	3332	0.440559	-0.0833333	1830	-0.954297	1.55	3206	0.312905			STM0759	hypothetical protein; similar to Escherichia coli putative homeobox protein (AAC73840.1)
705	STM14_0884	CDS	aroG	823985	825166	+							-1.2	1222	-0.13669	-0.7	1063	-0.58557			STM0760	phospho-2-dehydro-3-deoxyheptonate aldolase; catalyzes the formation of 3-deoxy-D-arabino-hept-2-ulosonate 7 phosphate from phosphoenolpyruvate and D-erythrose 4-phosphate, phenylalanine sensitive
706	STM14_0885	CDS	fumX [J]	825260	825805	-	0.021224	1941	0.987488	-0.865518	671	-0.461432	-5.05	177	-2.03127e-05	-1.65	613	-0.139283		-	STM0761	fumarate hydratase; similar to Escherichia coli fumarase B; fumarate hydratase class I; anaerobic isozyme (AAC77083.1)
707	STM14_0886	CDS	fumB [J]	825820	826665	-	-0.224818	1425	-0.803639	0.14223	2485	0.884782	-4.96667	190	-0.00102228	-1.16667	803	-0.583448	+		STM0762	fumarate hydratase; Catalyzes the reversible hydration of fumaric acid to yield I-malic acid
708	STM14_0887	CDS		826795	827685	+	-0.635836	714	-0.558382	0.033954	2264	0.984903	-3.31667	587	-0.0713582	-5.01667	127	-0.0210555		-	STM0763	transcriptional regulator; similar to Escherichia coli cyn operon positive regulator (AAC73441.1); LysR family
709	STM14_0888	CDS		827686	828669	-	-0.73569	613	-0.361734	-0.299302	1465	-0.745046									STM0764	transcriptional regulator; similar to Escherichia coli putative transcriptional regulator LysR-type (AAC77283.1); LysR family
710	STM14_0889.RJ	CDS		828892	830160	+	-0.188298	1500	-0.919149	-0.058992	2037	-0.979636									STM0765	putative cation transporter
711	STM14_0890	CDS	dcoC	830210	830455	+	0.512138	2940	0.468304	0.397878	2958	0.578698	-0.333333	1663	-0.828071	-0.0666667	1653	-0.984184			STM0766	oxaloacetate decarboxylase subunit gamma; catalyzes the decarboxylation of oxaloacetate to form pyruvate and carbon dioxide
712	STM14_0892	CDS	dcoB	832259	833560	+	0.88501	3396	0.673047	0.827912	3399	0.69466	-0.283333	1704	-0.873248	-0.0833333	1627	-0.981663			STM0768	oxaloacetate decarboxylase beta chain; oxaloacetate decarboxylase beta chain (SW:DCOB_SALTY)
713	STM14_0893	CDS	citG2 [J]	833679	834377	+	0.50463	2925	0.462413	-0.254082	1559	-0.743612	0.45	2241	0.649732	-0.05	1665	-0.982252			STM0769	putative cytoplasmic protein
714	STM14_0894	CDS	hemU-1 [J]	834757	835836	+	0.067408	2040	0.928162	-0.425938	1223	-0.47189	0.433333	2234	0.658837	0.5	2291	0.744105			STM0770	putative ABC transport protein; similar to Escherichia coli ferric enterobactin transport (AAC73691.1)
715	STM14_0895	CDS	fhuC [R]	835836	836612	+	0.510778	2938	0.755135	-0.750418	786	-0.619219	1.15	2760	0.266947	0.45	2232	0.822733			STM0771	putative ABC-type cobalamin/Fe3+-siderophore transport component; similar to Escherichia coli ATP-binding component of ferric enterobactin transport (AAC73689.1)
716	STM14_0896	CDS	gpmA	836703	837455	-	-1.98352	213	-0.0252388	-3.45666	136	-0.00019421	-2.41667	832	-0.00100901	0.0833333	1825	0.959851	-	-	STM0772	phosphoglyceromutase; catalyzes the interconversion of 2-phosphoglycerate to 3-phosphoglycerate
717	STM14_0898	CDS	galM	837679	838719	-	-0.12277	1637	-0.904714	-0.216728	1642	-0.833816	-0.433333	1600	-0.83221	0.0333333	1774	0.99333			STM0773	aldose 1-epimerase; catalyzes the conversion of alpha-aldose to the beta-anomer; active on D-glucose, L-arabinose, D-xylose, D-galactose, maltose and lactose; links the metabolism of lactose and galactose
718	STM14_0899	CDS	galK	838713	839861	-	-1.11586	386	-0.374964	-0.742326	796	-0.559584	-3.41667	556	-0.0225736	-2.98333	331	-0.0946778		-	STM0774	galactokinase; catalyzes the formation of alpha-D-galactose 1-phosphate from D-galactose in galactose metabolism
719	STM14_0900	CDS	galT	839864	840910	-	-2.09858	199	-0.107967	-3.13176	159	-0.00978543	-0.133333	1803	-0.896272	0.0666667	1807	0.975009		-	STM0775	galactose-1-phosphate uridylyltransferase; catalyzes the interconversion of UDP-galactose and galactose-1-P with UDP-galactose and glucose-1-P
720	STM14_0901	CDS	galE	840921	841937	-	-6.65397	13	-5.73e-09	-7.04457	10	-2.46e-09	-5.35	142	-1.43878e-07	-4.98333	131	-2.02806e-07	-	-	STM0776	UDP-galactose-4-epimerase; UDP-glucose 4-epimerase (SW:GALE_SALTY)
721	STM14_0902	CDS		842160	843068	-	-0.654148	696	-0.688119	0.65594	3274	0.684474	-1.83333	992	-0.141354	-0.333333	1353	-0.913183			STM0777	putative inner membrane protein
722	STM14_0904	CDS	modF	843239	844714	-	-0.197348	1477	-0.85383	-0.654226	907	-0.453121	-2.8	714	-0.0512531	0.366667	2123	0.916236			STM0778	putative molybdenum transport ATP-binding protein ModF; contains 2 ATP-binding cassettes; involved in the transport of molybdenum
723	STM14_0905	CDS	modE	844782	845570	-	-0.674282	675	-0.273947	-0.386374	1300	-0.543136	0.9	2603	0.431875	1.56667	3223	0.269374			STM0779	DNA-binding transcriptional regulator ModE; represses the modABCD operon and activates the moaABCD and napFDAGHBC operons
724	STM14_0906	CDS		845597	845848	+	0.25463	2450	0.816448	0.484938	3075	0.635891	-0.933333	1338	-0.5003	1.13333	2934	0.571396			STM0780	hypothetical protein
725	STM14_0907	CDS	modA	846015	846788	+	-0.345166	1177	-0.608773	-0.217812	1638	-0.76649	0.583333	2350	0.58302	0.316667	2070	0.878958			STM0781	molybdate transporter periplasmic protein; with ModCB is involved in the high-affinity transport of molybdate
726	STM14_0908	CDS	modB	846788	847477	+	2.48523	3690	0.108383	2.05328	3674	0.179028	-2.91667	680	-0.0445418	-1.15	813	-0.621806			STM0782	molybdate ABC transporter permease protein; part of ModCBA molybdate transporter; member of ABC superfamily; inner membrane component; regulated by repressor protein ModE
727	STM14_0909	CDS	modC	847480	848538	+	-0.361764	1138	-0.648249	-0.602946	981	-0.396152	1.11667	2737	0.57672	0.55	2347	0.893963			STM0783	molybdate transporter ATP-binding protein; Part of the ABC transporter complex modABC involved in molybdenum import
728	STM14_0910.R	CDS	ybhA	848539	849399	-	-0.343194	1181	-0.681715	-0.1979	1695	-0.830427	1.3	2876	0.415546	0.9	2737	0.735032			STM0784	Putative phosphatase
729	STM14_0911	CDS	ybhE	849521	850516	+	-1.13027	376	-0.406578	-1.22509	433	-0.339545	-0.683333	1458	-0.719013	-0.283333	1398	-0.947204			STM0785	6-phosphogluconolactonase; catalyzes the hydrolysis of 6-phosphogluconolactone to 6-phosphogluconate
730	STM14_0912	CDS	ybhC	850660	851943	-	0.542592	2992	0.490001	0.10052	2398	0.916149	1.25	2848	0.232455	0.55	2338	0.774784			STM0786	putative pectinesterase; outer membrane lipoprotein that catalyzes the hydrolysis of the thioester bond in palmitoyl-CoA; YbhC localizes to the cellular poles; member of pectinesterase family
731	STM14_0913	CDS	hutI	852181	853404	+	-0.391234	1086	-0.601282	-0.948928	597	-0.147848	0.0833333	1954	0.938662	-0.75	1030	-0.565144			STM0787	imidazolonepropionase; catalyzing the hydrolysis of 4-imidazolone-5-propionate to N-formimidoyl-L-glutamate, the third step in the histidine degradation pathway
733	STM14_0915.J	CDS	hutC	854333	855112	+							-3.55	521	-0.00879464	-0.95	926	-0.653282			STM0789	histidine utilization repressor
734	STM14_0916	pseudo	hutU	855309	856994	+	0.782366	3302	0.364648	0.56607	3180	0.509379	0.1	1960	0.929277	0.233333	1979	0.914376			STM0790	pseudogene; frameshift relative to Pseudomonas putida urocanate hydratase; HUTU (SW:P25080)
735	STM14_0917	CDS	hutH	856996	858516	+	1.06097	3504	0.0739323	0.710184	3328	0.237484	1.58333	3062	0.297304	0.65	2460	0.824686			STM0791	histidine ammonia-lyase; catalyzes the degradation of histidine to urocanate and ammmonia
736	STM14_0918	CDS	ybhB	858601	859077	-	0.737858	3242	0.347683	-0.566194	1037	-0.465064	0.583333	2343	0.567922	0.483333	2270	0.776936			STM0792	putative kinase inhibitor protein; YbhB; similar to rat and human kinase inhibitory proteins
737	STM14_0919.J	CDS	bioA	859135	860526	-	-0.65263	698	-0.477687	-0.491986	1134	-0.603735	-0.166667	1777	-0.940606	-0.566667	1165	-0.879791				adenosylmethionine-8-amino-7-oxononanoate aminotransferase
738	STM14_0920	CDS	bioB	860511	861551	+	-0.314166	1228	-0.651189	-0.545382	1061	-0.379047	0.8	2518	0.518766	0.1	1840	0.974101			STM0794	biotin synthetase; similar to Escherichia coli biotin synthesis (AAC73862.1)
739	STM14_0921	CDS	bioF	861548	862705	+	0.418932	2789	0.612911	-0.086778	1968	-0.928888	0.416667	2224	0.57672	0.45	2244	0.689673			STM0795	8-amino-7-oxononanoate synthase; catalyzes the formation of 8-amino-7-oxononanoate from 6-carboxyhexanoyl-CoA and L-alanine
740	STM14_0922	CDS	bioC	862689	863444	+	0.045782	2000	0.959128	-0.852612	683	-0.160211	1.91667	3216	0.0151497	2.08333	3393	0.0211667			STM0796	biotin biosynthesis protein BioC; putative methyltransferase; acyl carrier protein involved in an unidentified step in the synthesis of pimeloyl-CoA, a biotin precursor; member of the bio operon (bioABFCD); in Escherichia coli, bioC-null mutants require biotin for growth
741	STM14_0923	CDS	bioD_1	863437	864123	+	-0.087454	1711	-0.898538	-0.134666	1854	-0.842802									STM0797	dithiobiotin synthetase; DTB synthetase; dethiobiotin synthase; involved in production of dethiobiotin from ATP and 7,8-diaminononanoate and carbon dioxide; contains magnesium
742	STM14_0926	CDS	uvrB	864774	866795	+	0.138076	2206	0.898554	-0.578232	1018	-0.516549	-4.58333	254	-0.00610357	-2.21667	460	-0.288273		-	STM0798	excinuclease ABC subunit B; The UvrABC repair system catalyzes the recognition and processing of DNA lesions. The beta-hairpin of the Uvr-B subunit is inserted between the strands, where it probes for the presence of a lesion
743	STM14_0926.L	?		866881	867036	+	-0.267938	1329	-0.689039	-0.104728	1928	-0.890608	-5.16667	159	-0.000353685	-3.93333	213	-0.0066285		-
744	STM14_0927	CDS		867104	867277	+	-0.208086	1455	-0.748401	-0.655576	905	-0.219754	-4.18333	349	-0.0379693	-2.98333	329	-0.249032		-	STM0799	putative cytoplasmic protein
745	STM14_0928	CDS	slrP	867285	869582	+	0.726256	3230	0.324152	0.12142	2447	0.89739									STM0800	leucine-rich repeat-containing protein; leucine-rich repeat protein SlrP (gi|5107020); secreted by SPI-1; type III secretion
746	STM14_0929	CDS	ybhK	869674	870582	-	-0.023956	1850	-0.973061	-0.415542	1249	-0.452305	-2.25	852	-0.102747	0.716667	2535	0.780203			STM0801	putative cytoplasmic protein; similar to Escherichia coli putative structural protein (AAC73867.1)
747	STM14_0930.J	CDS	moaA	870946	871968	+	-1.29521	330	-0.380884	-1.48246	356	-0.28397	-0.616667	1490	-0.54158	-0.716667	1055	-0.629855				molybdenum cofactor biosynthesis protein A
748	STM14_0931	CDS	moaB	871990	872502	+							-4.73333	223	-0.000266171	0.233333	1983	0.935051			STM0803	molybdopterin biosynthetic protein B; similar to Escherichia coli molybdopterin biosynthetic protein B (AAC73869.1)
749	STM14_0932	CDS	moaC	872505	872990	+	0.063938	2032	0.94979	-0.645782	921	-0.390869	-1.6	1068	-0.0924895	-0.4	1301	-0.833568				molybdenum cofactor biosynthesis protein C; MoaC; along with MoaA is involved in conversion of a guanosine derivative into molybdopterin precursor Z; involved in molybdenum cofactor biosynthesis
750	STM14_0932.J	CDS		872968	873231	-	0.236136	2404	0.769557	-0.645646	922	-0.33524	-2.58333	779	-0.0151354	-1.18333	799	-0.421964			STM0805	hypothetical protein
751	STM14_0934	CDS	moaE	873230	873682	+	-0.374646	1113	-0.523487	-0.72568	818	-0.168439	-1.65	1054	-0.204866	-0.55	1174	-0.829553			STM0806	molybdopterin synthase large subunit; catalyzes the conversion of molybdopterin precursor Z into molybdopterin
752	STM14_0935	CDS	ybhL	873730	874434	+	0.284902	2513	0.712563	0.459414	3036	0.498795	-0.0333333	1862	-0.972875	0.166667	1922	0.930149			STM0807	putative permease
753	STM14_0938	CDS	ybhM	875292	875999	+	-0.612314	743	-0.45258	-0.306922	1451	-0.73843	-1.9	962	-0.165726	-0.7	1057	-0.785184			STM0808	putative integral membrane protein
754	STM14_0939.J	CDS		875945	876631	+	0.50026	2915	0.276026	0.29358	2789	0.535294	-4.86667	204	-0.000108974	-1.56667	638	-0.235142		-	STM0809	putative inner membrane protein
755	STM14_0940	CDS		876639	877199	+	-0.020756	1856	-0.98179	1.25058	3581	0.0796332	-1.2	1212	-0.0797422	-0.333333	1348	-0.799027			STM0810	putative inner membrane protein
756	STM14_0941	CDS	ybhN	877202	878164	-	-0.382342	1102	-0.692806	-0.165286	1768	-0.875242	-3.88333	429	-0.00428088	-1.21667	772	-0.51751			STM0811	hypothetical protein
757	STM14_0942	CDS	ybhO	878164	879405	-	0.040244	1990	0.952416	-0.15435	1797	-0.802407	0.133333	1980	0.828309	0.533333	2320	0.465865			STM0812	cardiolipin synthase 2; similar to Escherichia coli putative synthetase (AAC73876.1); CL synthase
759	STM14_0944	CDS	ybhQ	880293	880703	+	0.15087	2228	0.750752	0.431972	3001	0.272067									STM0814	putative inner membrane protein
760	STM14_0944	CDS	ybhQ	880293	880703	+	0.936738	3439	0.180195	0.351996	2878	0.65623	-0.0833333	1836	-0.922131	-0.116667	1597	-0.947019			STM0815	putative inner membrane protein
761	STM14_0946.J	CDS		881747	881917	-	0.627458	3112	0.287392	0.257558	2724	0.696382	-1.66667	1049	-0.294672	0.5	2283	0.88487			STM0816	hypothetical protein
762	STM14_0948	CDS	ybhF	883010	884746	-	2.46517	3688	0.265477	1.98188	3670	0.35993	0.65	2406	0.433997	0.35	2107	0.821078			STM0817	putative ABC-type multidrug transport system ATPase component; similar to Escherichia coli putative ATP-binding component of a transport system (AAC73881.1)
763	STM14_0949	CDS	ybhG [R]	884739	885734	-	0.498656	2912	0.554288	-0.019228	2117	-0.989217	-1.01667	1297	-0.39333	-0.75	1028	-0.695359			STM0818	hypothetical protein; similar to Escherichia coli putative membrane protein (AAC73882.1); predicted cation efflux pump
764	STM14_0950	CDS	ybiH	885734	886408	-	-0.313476	1230	-0.732033	0.18645	2575	0.84764	0.916667	2613	0.20333	1.41667	3139	0.105405			STM0819	putative DNA-binding transcriptional regulator; similar to Escherichia coli putative transcriptional regulator (AAC73883.1); TetR/AcrR family
765	STM14_0951	CDS	rhlE	886638	888002	+	0.592414	3072	0.533965	0.56536	3178	0.546597	0.233333	2055	0.913994	0.733333	2548	0.824686				ATP-dependent RNA helicase RhlE; this helicase is not essential cell growth
766	STM14_0953	CDS	dinG	888210	890354	+	0.001802	1904	0.997802	-0.70647	837	-0.219883	0.8	2519	0.285581	1.1	2919	0.249587				ATP-dependent DNA helicase DinG; helicase involved in DNA repair and perhaps also replication
767	STM14_0954	CDS	trpD1 [J]	890384	891358	+	0.030918	1972	0.985685	-1.57259	338	-0.217984	0.2	2028	0.873131	-0.666667	1086	-0.684522			STM0822	hypothetical protein; similar to Escherichia coli putative enzyme (AAC73887.1)
768	STM14_0954.J	CDS?		891373	891780	+	-0.640074	708	-0.172668	-0.364862	1330	-0.445507	0.0333333	1916	0.985076	0.3	2062	0.933287			STM0823	hypothetical protein
769	STM14_0956.J	CDS		892012	892338	+	-0.213626	1447	-0.792221	0.00458	2180	0.99604	2.65	3397	0.000164209	2.31667	3428	0.00101844			STM0825	hypothetical protein
770	STM14_0959	CDS	ybiN	892530	893456	+	0.618652	3097	0.364648	0.609994	3227	0.345738	1.8	3161	0.00972699	0.7	2524	0.476451			STM0826	putative SAM-dependent methyltransferase
771	STM14_0960	CDS	kefA [R]_1	893453	895675	-	0.805784	3323	0.304266	0.45179	3023	0.578698	1.66667	3104	0.102747	0.633333	2442	0.720421			STM0827	hypothetical protein; similar to Escherichia coli putative transport protein (AAC73895.1)
772	STM14_0961	CDS		895674	895811	+	-0.199348	1473	-0.871308	-0.196104	1699	-0.875242	1.08333	2710	0.230944	-0.216667	1471	-0.925033				hypothetical protein
773	STM14_0963	CDS	glnP	896513	897172	-							1.3	2875	0.245976	1.33333	3092	0.392467				glutamine ABC transporter permease protein; similar to permease component of ABC transporters; mutations impair ability of Escherichia coli to transport and utilize glutamine
774	STM14_0964	CDS	glnH	897316	898062	-	-0.096306	1695	-0.923156	0.329554	2848	0.715837	0.3	2117	0.693343	0.533333	2325	0.617043				glutamine ABC transporter periplasmic protein; similar to periplasmic-binding component of ABC transporters
775	STM14_0966	CDS	dps	898539	899042	-	0.15098	2229	0.884464	0.738884	3343	0.370985	-0.183333	1748	-0.866208	0.116667	1847	0.959326			STM0831	DNA starvation/stationary phase protection protein Dps; binds DNA in a non-sequence-specific manner and is abundant during stationary phase; forms a DNA-protein crystal that protects DNA from damage; required for normal starvation response and long-term stationary viability; forms a homododecameric complex and sequesters iron which provides protection against oxidative damage
776	STM14_0968	CDS	ybiF	899345	900232	-	-0.731014	618	-0.364648	-0.723784	820	-0.343556	-0.516667	1543	-0.69655	-0.0166667	1709	-0.995355			STM0832	threonine and homoserine efflux system; hypothetical protein in dps-ompX intergenic region (SW:YBIF_SALTY)
777	STM14_0971.J	CDS	ompX	900580	901101	+	-1.67977	247	-0.0795277	-0.15166	1808	-0.907012	-2.46667	815	-0.103512	-1.8	566	-0.402848		-	STM0833	outer membrane protease, receptor for phage OX2
778	STM14_0972	CDS	ybiP	901164	902744	-	-0.56996	793	-0.659733	-1.40183	377	-0.206697	-2.03333	918	-0.139137	0.333333	2081	0.925033			STM0834	putative integral membrane protein; similar to Escherichia coli putative enzyme (AAC73902.1)
779	STM14_0974	CDS		903009	903137	-	0.033386	1976	0.965608	0.462316	3039	0.437786	0.316667	2125	0.716767	0.05	1777	0.979654				conserved hypothetical protein
780	STM14_0974.P	sRNA_JV	RybA [P]	903092	903180	-	-0.703622	641	-0.505168	-0.770252	763	-0.446071	-3.41667	555	-0.00854193	0.483333	2271	0.849184			rybA
781	STM14_0975	CDS	mntR	903323	903796	+	-0.694874	654	-0.24567	-0.08395	1975	-0.911244	0.05	1919	0.96982	-0.216667	1460	-0.935051			STM0835	manganese transport regulator MntR; Transcriptional regulator that represses the manganese transporter MntH when manganese is present
782	STM14_0976	CDS	ybiR	903793	904905	+	0.957298	3449	0.195269	1.06853	3526	0.131185									STM0836	putative transporter; putative di-/tricarboxylate transporter
783	STM14_0977	CDS	erfK [J]	904949	905869	-	-0.432474	1009	-0.759058	-0.897936	639	-0.461573	0.466667	2263	0.746797	-0.0666667	1647	-0.984018			STM0837	hypothetical protein
784	STM14_0978	CDS	ybiT	906088	907680	+	-0.660354	689	-0.564979	-1.25711	422	-0.22418	-3.41667	559	-0.0382092	-3.11667	301	-0.119388		-	STM0838	putative ABC transporter ATPase component; similar to Escherichia coli putative ATP-binding component of a transport system (AAC73907.1); contains duplicated ATPase domain
785	STM14_0979	CDS		908136	909032	+	-0.23611	1395	-0.74558	-0.281408	1503	-0.691073	-3.58333	513	-0.00754345	-1.25	755	-0.506221			STM0839	putative inner membrane protein; C-terminus is similar to N-terminus of some pyridine nucleotide transhydrogenase
787	STM14_0981	CDS	ybiU	909985	911250	-	-1.40633	300	-0.324152	-1.77506	286	-0.186668	-2.78333	724	-0.00837767	-1.55	646	-0.229201		-	STM0841	putative cytoplasmic protein
788	STM14_0983	CDS	ybiV(1)	911512	912321	+							-0.1	1824	-0.922131	0.166667	1928	0.93562			STM0842	putative hydrolase; HAD superfamily
789	STM14_0984	CDS	pflF	912399	914831	-	0.26812	2482	0.816082	-0.310058	1448	-0.798647	0.2	2023	0.888289	0.933333	2763	0.589634				putative pyruvate formate lyase; similar to Escherichia coli putative formate acetyltransferase (AAC73910.1)
790	STM14_0985	CDS	pflE	914837	915736	-							1.5	3021	0.353448	0.3	2059	0.939055				putative pyruvate formate lyase activating enzyme; similar to Escherichia coli putative pyruvate formate-lyase 2 activating enzyme (AAC73911.1)
791	STM14_0986	CDS		915878	916033	-	0.553876	3007	0.465009	0.15117	2506	0.868453	-0.65	1475	-0.733437	0.583333	2386	0.864882				hypothetical protein
792	STM14_0988	CDS	moeA	916763	918004	-	-0.387438	1093	-0.471106	-1.10612	498	-0.0169835	-3.68333	489	-0.0286022	-5.58333	95	-0.0044299		-		molybdopterin biosynthesis protein MoeA; is involved in the formation of active molybdenum cofactor and the chelation of molybdenum
793	STM14_0990	CDS	ybiK	918201	919142	+	0.490756	2901	0.470578	0.197306	2593	0.805735	-1.43333	1130	-0.0770777	-0.633333	1101	-0.629855			STM0847	L-asparaginase; similar to Escherichia coli putative asparaginase (AAC73915.1)
794	STM14_0991.J	CDS	gsiA [D]	919054	921024	+	0.198262	2327	0.924658	0.370282	2916	0.857164	0.133333	1977	0.89051	-0.533333	1185	-0.661546			STM0848	putative ATPase components of ABC-type transport system, contain duplicated ATPase domain
795	STM14_0992	CDS	yliB	921057	922595	+	0.914464	3417	0.263319	-0.223258	1626	-0.825387	0.166667	2010	0.918165	0.133333	1883	0.96729	+		STM0849	putative ABC transporter periplasmic binding protein; similar to Escherichia coli putative transport protein (AAC73917.1)
796	STM14_0993	CDS	dppB-1 [J]	922656	923576	+	0.028002	1967	0.974065	-0.55196	1052	-0.406415	1.63333	3083	0.0913029	1.33333	3098	0.304138			STM0850	putative ABC transporter periplasmic binding protein; similar to Escherichia coli putative transport system permease protein (AAC73918.1)
798	STM14_0995	CDS		924480	924599	-	0.917108	3420	0.0523762	0.186702	2576	0.752319									STM0852	hypothetical protein
799	STM14_0998	CDS	bssR	926137	926520	+	-0.347632	1172	-0.736745	0.054152	2307	0.96437	-1.16667	1232	-0.215227	-0.466667	1248	-0.795594			STM0853	biofilm formation regulatory protein BssR; BssS; regulator of biofilm through signal secretion; disruption of this gene in Escherichia coli led to effects on biofilm formation, alteration in expression of a number of genes and mutations in bssS led to defects in indole transport and autoinducer-2 uptake and processing
800	STM14_1001	CDS	citE [J]	927233	927748	+	-0.747564	601	-0.468304	-1.14117	481	-0.229382	0.833333	2539	0.149391	0.966667	2797	0.188053			STM0854	putative cytoplasmic protein
801	STM14_1002	CDS	etfB [J]	927666	928520	+							-6.53333	32	-1.96335e-05	-5.43333	99	-0.000203724		-	STM0855	putative electron transfer protein beta subunit; similar to Escherichia coli probable flavoprotein subunit; carnitine metabolism (AAC73152.1)
802	STM14_1003	CDS	etfA [J]	928531	929478	+	-0.036894	1820	-0.972405	-0.585048	1009	-0.476496	-3.8	453	-0.000779201	-1.4	693	-0.286151		-	STM0856	putative electron transfer protein alpha subunit; similar to Escherichia coli putative flavoprotein (AAC74768.1)
803	STM14_1005	CDS	acd-6 [J]	929772	930935	+	0.111514	2148	0.868703	0.084212	2366	0.90373	-4.86667	205	-0.0344362	-1.66667	605	-0.654856			STM0857	putative acyl-CoA dehydrogenase; similar to Escherichia coli putative oxidoreductase (AAC74765.1)
804	STM14_1007	CDS		931384	933069	+	1.26824	3585	0.310124	1.2958	3588	0.279185	-2.7	752	-0.143066	-2.9	349	-0.220759			STM0858	putative dehydrogenase; similar to Escherichia coli flavoprotein; probable electron transport protein (AAC74769.1)
805	STM14_1008	CDS	gltC [J]	933075	933965	-	-0.327216	1207	-0.734505	0.346372	2867	0.715664	-2.16667	885	-0.0219501	0.133333	1872	0.956194			STM0859	putative transcriptional regulator; similar to Escherichia coli putative transcriptional regulator LysR-type (AAC74667.1); LysR family
806	STM14_1009	CDS		934230	934655	-	0.109986	2144	0.919042	0.028824	2245	0.984234	2.15	3286	0.13719	1.68333	3279	0.417173			STM0860	putative inner membrane protein
807	STM14_1011.R	CDS	yliI	935002	935682	+	0.976484	3461	0.146693	0.763972	3355	0.244979	0.25	2081	0.85943	0.283333	2039	0.920271			STM0861	putative dehydrogenase
808	STM14_1012	CDS	yliJ	935679	936305	-	-0.696674	650	-0.257044	-1.18089	460	-0.0319887	-0.366667	1639	-0.665568	-0.166667	1529	-0.931262		-	STM0862	putative glutathione S-transferase; similar to Escherichia coli putative transferase (AAC73925.1)
809	STM14_1013.J	CDS	dacC	936471	937751	+	0.922002	3423	0.304352	0.97542	3479	0.246733	-1.2	1218	-0.242884	0.133333	1880	0.959326				D-alanyl-D-alanine carboxypeptidase
810	STM14_1014	CDS	deoR	937796	938554	-	-0.286574	1285	-0.805625	-0.193764	1702	-0.875242	-0.0333333	1865	-0.985716	-0.766667	1019	-0.779526			STM0864	DNA-binding transcriptional repressor DeoR; similar to Escherichia coli transcriptional repressor for deo operon, tsx, nupG (AAC73927.1); DeoR family
811	STM14_1015.J	CDS	ybjG	938626	939300	-	0.172748	2270	0.816733	0.369066	2913	0.58228	-0.366667	1633	-0.721412	0.0666667	1796	0.977795	+		STM0865	membrane protein
812	STM14_1016	CDS	mdfA	939547	940779	+	-0.608838	747	-0.749984	0.015892	2210	0.995014	-1.45	1128	-0.325096	-2.05	493	-0.2772			STM0866	multidrug translocase; similar to Escherichia coli proton motive force efflux pump (AAC73929.1)
813	STM14_1017	CDS	ybjI	940833	941648	-	0.637366	3124	0.623421	1.14427	3550	0.321144	2.71667	3413	0.0546023	2.21667	3418	0.219115			STM0867	putative hydrolase
814	STM14_1018	CDS		941645	942856	-							1.08333	2720	0.197952	0.316667	2074	0.85435			STM0868	putative transport protein/regulator; similar to Escherichia coli putative DeoR-type transcriptional regulator (AAC73932.1)
815	STM14_1020.J	CDS		943012	943644	+	-1.08354	400	-0.0458921	-0.807856	728	-0.139959	0.966667	2632	0.266947	0.333333	2085	0.850107		-	STM0869	paral putative regulator (TetR/Acr family)
816	STM14_1020.J	CDS		943012	943644	+	0.390926	2728	0.671223	0.695926	3317	0.39157	-0.25	1722	-0.842705	-0.616667	1114	-0.728351				paral putative regulator (TetR/Acr family)
817	STM14_1020.P	sRNA_JV	RybB [P]	943606	943684	-	-0.904862	483	-0.323853	-0.709276	833	-0.435133	0.55	2326	0.664714	-0.616667	1117	-0.761524			rybB	Repressor of multiple omp mRNAs
818	STM14_1021	CDS	trkA [R]	943761	945446	-	0.604998	3090	0.459558	1.01025	3496	0.179008	1.78333	3156	0.176581	1.18333	2992	0.565144			STM0870	hypothetical protein; similar to Escherichia coli putative transport protein (AAC73934.1)
819	STM14_1022.J	CDS	ybjM	945687	946094	+	-0.481262	925	-0.616952	-0.23337	1601	-0.833625	-1.33333	1164	-0.196462	-1.66667	608	-0.203534			STM0871	putative inner membrane protein
820	STM14_1022.J2	CDS		946114	946407	+	0.67399	3170	0.229131	0.43209	3002	0.442148	-1.66667	1048	-0.260223	0.266667	2004	0.942405			STM0872	hypothetical protein
821	STM14_1024	CDS	ybjC	946559	946849	+	0.436636	2815	0.511072	-0.090354	1957	-0.910323	0.75	2462	0.244387	0.0833333	1817	0.959326			STM0873	hypothetical protein; YbjC; located in the same operon as the nfsA gene; member of the soxRS regulon which mediates in part the increased levels of superoxide in response to oxidative stress; induced by paraquat; regulated by SoxS; unknown function
822	STM14_1025	CDS	mdaA	946833	947555	+	0.13575	2201	0.877275	-0.274658	1516	-0.739386	-0.383333	1626	-0.574906	0.15	1893	0.924258				nitroreductase A; NADPH-dependent; oxygen-insensitive; catalyzes the reduction of nitroaromatic compounds
823	STM14_1026	CDS	rimK	947613	948515	+	-0.01705	1865	-0.98179	-0.014558	2129	-0.989217	-0.466667	1576	-0.767834	0.2	1953	0.954381			STM0875	ribosomal protein S6 modification protein; responsible for the addition of glutamate residues to the C-terminus of ribosomal protein S6
824	STM14_1027	CDS	ybjN	948612	949088	+	0.49912	2913	0.538207	0.785486	3374	0.289487	0.566667	2336	0.766464	0.9	2719	0.754755			STM0876	putative cytoplasmic protein; similar to Escherichia coli putative sensory transduction regulator (AAC73940.1)
825	STM14_1028.R	CDS	potF	949434	950549	+	0.296624	2540	0.673291	0.281588	2767	0.689895	0.05	1927	0.967178	-0.25	1436	-0.913154				Putrescine ABC transporter putrescine-binding protein potF (TC 3.A.1.11.2); Polyamine Metabolism
826	STM14_1029	CDS	potG	950637	951770	+	0.160538	2247	0.824605	0.36431	2901	0.575816	-0.3	1690	-0.688632	0.366667	2133	0.755303			STM0878	putrescine transporter ATP-binding subunit; part of the PotFGHI ATP-dependent putrescine transporter
827	STM14_1030	CDS	potH	951780	952733	+	-0.125546	1628	-0.82248	0.25546	2716	0.618745	-0.616667	1487	-0.599019	-0.75	1025	-0.661546			STM0879	putrescine ABC transporter membrane protein; similar to Escherichia coli putrescine transport protein; permease (AAC73943.1); ABC superfamily membrane protein
828	STM14_1031	CDS	potI	952730	953575	+	-0.128866	1617	-0.882565	-0.22377	1622	-0.795863	-0.633333	1484	-0.668587	-0.466667	1247	-0.862388			STM0880	putrescine ABC transporter membrane protein; similar to Escherichia coli putrescine transport protein; permease (AAC73944.1); ABC superfamily membrane protein
829	STM14_1032.RJ	CDS	ybjO	953559	954122	+	-0.33817	1195	-0.554021	-0.11621	1896	-0.862718	-0.45	1590	-0.840739	-0.45	1263	-0.921084			STM0881	Putative inner membrane protein
830	STM14_1033	CDS	rumB	954165	955295	+	-0.427898	1018	-0.698683	-0.068458	2016	-0.958334	-0.4	1617	-0.668004	0.7	2519	0.58938			STM0882	23S rRNA methyluridine methyltransferase; RNA uridine methyltransferase B; catalyzes the formation of 5-methyl-uridine at position 747 in 23S rRNA
831	STM14_1035	CDS	ulaA_1	955578	956921	+	0.075094	2062	0.923156	-1.04868	537	-0.0610185	-2.36667	835	-0.113697	-0.666667	1080	-0.821486			STM0884	ascorbate-specific PTS system enzyme IIC; membrane component; functions with enzymes IIB (sgaB; ulaB) and IIA (sgaA; ulaC) enzyme I and HPr for anaerobic utilization and uptake of L-ascorbate; sgaTBA are regulated by yifQ as well as Crp and Fnr
832	STM14_1036	CDS		956951	957271	+	-0.817986	545	-0.0778785	-0.334186	1390	-0.502714	-1.88333	968	-0.147064	-1.48333	671	-0.425892		-	STM0885	putative inner membrane protein; similar to SgaT from Vibrio
833	STM14_1037	CDS	betC [J]	957281	958768	+	-0.785424	572	-0.541536	-1.12429	493	-0.343292	-0.416667	1607	-0.842705	-0.183333	1509	-0.965349			STM0886	putative sulfatase; similar to Escherichia coli putative sulfatase (AAC76701.1)
834	STM14_1039	CDS	artJ	958987	959718	-	-0.174816	1523	-0.738678	0.014858	2207	0.984903	-0.05	1853	-0.967813	-0.0833333	1633	-0.974211			STM0887	arginine transport system component; similar to Escherichia coli arginine 3rd transport system periplasmic binding protein (AAC73947.1); ABC superfamily binding protein
835	STM14_1040	CDS	artM	959955	960623	-	-2.40893	173	-0.381389	-0.99347	563	-0.752282	-0.4	1620	-0.793436	1.33333	3094	0.469958			STM0888	arginine transporter permease subunit ArtM; with ArtPQJI acts to transport arginine across the inner membrane
836	STM14_1041	CDS	artQ	960623	961339	-	0.177236	2280	0.752304	-0.564542	1040	-0.221709	-1.85	984	-0.106487	-0.95	923	-0.606294			STM0889	arginine transporter permease subunit ArtQ; with ArtPMJI transports arginine across the inner membrane
837	STM14_1042	CDS	artI_1	961346	962077	-	0.129838	2187	0.877628	-0.445028	1197	-0.52651	-0.466667	1581	-0.728273	-1	904	-0.584698			STM0890	arginine transport system; similar to Escherichia coli arginine 3rd transport system periplasmic binding protein (AAC73950.1); ABC superfamily binding protein
838	STM14_1043	CDS	artP	962095	962823	-	-0.2111	1449	-0.788916	-0.186844	1721	-0.824544	0.15	1997	0.89051	0.95	2789	0.42582			STM0891	arginine transporter ATP-binding subunit; With ArtMQJI transports arginine across the inner membrane
839	STM14_1044	CDS	ybjP	963053	963568	-	0.35312	2657	0.635222	0.410088	2979	0.564037	1.38333	2936	0.0921558	1.35	3104	0.196515			STM0892	putative lipoprotein; induced during stationary phase and by acivicin (a glutamine analog); regulated by Lrp and RpoS
841	STM14_1046	CDS	ybjR	964016	964846	+	0.476474	2875	0.627662	-0.317586	1426	-0.762216	-0.35	1657	-0.729477	-0.05	1679	-0.982252			STM0931	putative aminidase; similar to Escherichia coli putative regulator (AAC73954.1)
842	STM14_1047	CDS		964843	965856	-							0.233333	2058	0.816377	0.266667	2009	0.881568			STM0932	putative nucleoside-diphosphate-sugar epimerase; similar to Escherichia coli putative nucleotide di-P-sugar epimerase or dehydratase (AAC73955.1)
843	STM14_1048	CDS	ybjT	965952	967385	-	0.218338	2370	0.712563	0.25563	2718	0.654643	1.65	3090	0.0164334	1.35	3103	0.0973695			STM0933	putative nucleoside-diphosphate-sugar epimerase; similar to Escherichia coli putative dTDP-glucose enzyme (AAC73956.1)
844	STM14_1049	CDS	ltaA	967396	968397	-	0.916746	3419	0.324152	0.657638	3279	0.48162	0.466667	2266	0.700121	0.466667	2266	0.821486			STM0934	L-threonine aldolase; low- specificity; catalyzes the formation of acetaldehyde and glycine from L-threonine; acts on L-threonine, L-allo-threonine, L-threo-phenylserine, and L-erythro-phenylserine
845	STM14_1050	CDS	poxB	968436	970154	-	1.02027	3487	0.258788	0.975656	3480	0.254223	0.15	1998	0.887918	-0.0166667	1714	-0.99333			STM0935	pyruvate dehydrogenase; catalyzes the formation of acetate from pyruvate
846	STM14_1051	CDS	hcr	970312	971283	-	0.308758	2568	0.617065	-0.300342	1464	-0.623318	1.18333	2791	0.16047	1.28333	3059	0.240134			STM0936	HCP oxidoreductase, NADH-dependent; similar to Escherichia coli putative enzyme (AAC73959.1); hcp gene product
847	STM14_1052	CDS	hcp	971292	972944	-	0.092192	2100	0.92067	0.021152	2227	0.987292	0.85	2565	0.394661	0.75	2574	0.626066			STM0937	hydroxylamine reductase; catalyzes the reduction of hydroxylamine to ammonia and water
848	STM14_1053	CDS		972908	973111	+	-0.41696	1041	-0.468893	-0.696894	847	-0.186668	0.766667	2477	0.503583	0.733333	2547	0.675615			STM0938	hypothetical protein
849	STM14_1056	CDS	ybjD	974189	975847	+	0.540512	2988	0.457471	-0.148518	1819	-0.864673	-0.866667	1372	-0.593728	-1.03333	874	-0.664289	+		STM0939	hypothetical protein; similar to RecF protein
850	STM14_1057	CDS	virK_1	975844	976812	-	0.437764	2817	0.448982	-0.16323	1774	-0.813992	1.03333	2678	0.501787	1.1	2922	0.630373			STM0940	VirK-like protein; similar to Escherichia coli putative enzyme (AAC73964.1)
852	STM14_1059	CDS	macB [R]	978055	980001	+							-2.81667	708	-0.100154	-0.45	1256	-0.914438			STM0942	macrolide transporter ATP-binding /permease protein; with MacA is involved in the export of macrolide
853	STM14_1060.J	CDS	cspD	980013	980321	-	-0.024216	1847	-0.980998	-0.286816	1490	-0.779887	-0.466667	1575	-0.693985	0.166667	1917	0.950364				hypothetical protein; cold-shock domain family protein-related protein
854	STM14_1063	CDS	clpS	980676	980996	+	0.0182	1930	0.974523	-0.480114	1146	-0.284955	2.11667	3279	0.0703897	1.35	3108	0.418692	+		STM0944	ATP-dependent Clp protease adaptor protein ClpS; involved in the modulation of the specificity of the ClpAP-mediated ATP-dependent protein degradation; binds to the N-terminal domain of the chaperone ClpA
855	STM14_1064	CDS	clpA	981027	983303	+	-0.372444	1117	-0.629189	-0.111852	1915	-0.902817	-1.73333	1020	-0.321244	-0.966667	915	-0.750035	+		STM0945	ATP-dependent Clp protease ATP-binding subunit; ATPase and specificity subunit of the ClpA-ClpP ATP dependent serine protease; directs protease to specific substrates
856	STM14_1064.P	sRNA_JV	STnc490 [P]	983304	983494	-	0.824036	3340	0.159279	0.496774	3084	0.401045	-0.35	1655	-0.775184	0.316667	2073	0.892727				antisense to IS200 element; hypothetical protein
858	STM14_1070	CDS		985270	985671	-	0.298208	2548	0.561311	0.04958	2297	0.938111	-0.166667	1765	-0.857076	-5.9332e-15	1718	-1			STM0948	putative cytoplasmic protein
859	STM14_1072	CDS	slsA [J]	986008	986685	-	-0.034554	1825	-0.985685	-1.37546	382	-0.344524	-0.683333	1455	-0.555702	-0.583333	1140	-0.759684			STM0950	SlsA; similar to slsA in STM (gi|4324613); similar to STM3761
860	STM14_1073	CDS		986705	987565	-	-0.268644	1327	-0.791121	-0.328504	1403	-0.747965	0.983333	2649	0.14878	0.55	2345	0.617043			STM0951	putative cytoplasmic protein
861	STM14_1074	CDS		987674	988585	+	-0.582288	781	-0.448982	-0.470688	1162	-0.543109	-0.2	1745	-0.929292	-0.8	1004	-0.820066			STM0952	putative transcriptional regulator; similar to Escherichia coli putative transcriptional regulator LysR-type (AAC73313.1); LysR family
863	STM14_1077	CDS	aat	989206	989910	-	-0.22723	1417	-0.687271	-0.08566	1971	-0.892651	-0.3	1685	-0.851382	-1.6	627	-0.373692	+		STM0955	leucyl/phenylalanyl-tRNA--protein transferase; leucyltransferase; phenylalanyltransferse; functions in the N-end rule pathway; transfers Leu, Phe, Met, from aminoacyl-tRNAs to N-terminal of proteins with Arg or Lys
864	STM14_1078	CDS	cydC	989955	991676	-	0.319754	2594	0.448982	0.358456	2894	0.374112									STM0956	cysteine/glutathione ABC transporter membrane/ATP-binding component; in Escherichia coli the CydCD ABC transporter exports cysteine and glutathione into the periplasm in order to maintain redox balance; important for cytochrome bd and c
865	STM14_1079	CDS	cydD	991677	993443	-							-0.333333	1659	-0.687148	-0.133333	1560	-0.942006	-		STM0957	cysteine/glutathione ABC transporter membrane/ATP-binding component; in Escherichia coli the CydCD ABC transporter exports cysteine and glutathione into the periplasm in order to maintain redox balance; important for cytochrome bd and c
866	STM14_1080.J	CDS	trxB	993557	994627	-	-3.42265	115	-1.8e-08	-3.44086	137	-1.85e-08	-3.81667	448	-0.00909936	-1.88333	546	-0.317418	-	-		thioredoxin reductase
867	STM14_1083	CDS	lrp	995071	995565	+	-0.219288	1434	-0.865466	0.158658	2523	0.90505	0.866667	2575	0.573558	0.5	2289	0.862276	-		STM0959	leucine-responsive transcriptional regulator; mediates a global response to leucine; acts as a regulator for several genes involved in the high-affinity branched-chain amino acid transport system
869	STM14_1086	CDS	ycaJ	1000549	1001892	+	-0.69312	660	-0.304352	-0.110516	1918	-0.89739	-0.8	1398	-0.492002	-1.3	735	-0.389512			STM0962	recombination factor protein RarA; similar to Escherichia coli putative polynucleotide enzyme (AAC73978.1)
871	STM14_1089	CDS	dmsA	1003680	1006124	+	-0.869578	512	-0.103277	-0.93794	602	-0.0643751	-0.466667	1579	-0.642228	0.3	2047	0.874676		-	STM0964	anaerobic dimethyl sulfoxide reductase subunit A; similar to Escherichia coli anaerobic dimethyl sulfoxide reductase subunit A (AAC73980.1)
872	STM14_1094	CDS	ycaD	1007967	1009115	+	-0.978202	446	-0.606564	0.353412	2883	0.872306	-3.01667	656	-0.0719936	-0.283333	1403	-0.948531			STM0968	MFS family transporter; similar to Escherichia coli putative transport (AAC73984.1); MFS family
873	STM14_1095	CDS	xasA [J]	1009333	1010754	+	1.08249	3513	0.33643	0.024636	2232	0.989217	-2.83333	702	-0.168026	-0.2	1494	-0.971503			STM0969	putative amino-acid transporter; similar to Escherichia coli putative transport (AAC73985.1); APC family
874	STM14_1096.J	CDS	pflA	1011047	1011925	-	-0.02422	1846	-0.977823	-0.598176	987	-0.39157	-3.98333	403	-0.056613	-3.95	209	-0.122616		-		pyruvate formate-lyase activating enzyme
875	STM14_1097	CDS		1011963	1012289	-	-0.458714	964	-0.647936	-0.526788	1084	-0.579418	-2.26667	851	-0.0396256	-0.333333	1350	-0.894343			STM0971	putative cytoplasmic protein
876	STM14_1098	CDS	sopD-2 [D]	1012420	1013379	+	1.08171	3510	0.512498	1.14868	3551	0.469975									STM0972	SopD-like protein
877	STM14_1099	CDS	pflB	1013455	1015737	-	-0.954556	458	-0.475049	-0.63345	938	-0.658845	-3.35	576	-0.00485058	-2.81667	359	-0.0310828		-	STM0973	pyruvate formate lyase I; similar to Escherichia coli formate acetyltransferase 1 (AAC73989.1); induced anaerobically
878	STM14_1100.L	CDS	focA	1015797	1016654	-	-0.603014	754	-0.639798	-0.14961	1811	-0.920764										formate transporter; similar to Escherichia coli probable formate transporter; formate channel 1 (AAC73990.1); FNT family
879	STM14_1101	CDS	ycaO	1017059	1018819	-	0.637062	3123	0.502246	-0.087548	1966	-0.942934	-2.51667	801	-0.0537516	-2.55	398	-0.107818			STM0975	putative cytoplasmic protein
880	STM14_1103	CDS	ycaP	1018956	1019648	+	-0.449084	978	-0.499992	-0.440518	1201	-0.494815	-0.316667	1669	-0.716767	0.283333	2030	0.85435			STM0976	putative inner membrane protein
882	STM14_1106	CDS	aroA	1020993	1022276	+	-2.31018	180	-1.74e-05	-2.31715	207	-1.45e-05	-4.43333	289	-1.52305e-06	-4.3	177	-1.46611e-06	+	-	STM0978	3-phosphoshikimate 1-carboxyvinyltransferase; catalyzes the formation of 5-O-(1-carboxyvinyl)-3-phosphoshikimate from phosphoenolpyruvate and 3-phosphoshikimate in tryptophan biosynthesis
883	STM14_1107	CDS	ycaL	1022419	1023180	+	-0.65954	692	-0.444902	-0.2557	1556	-0.803196	0.933333	2625	0.358392	0.0666667	1810	0.979654			STM0979	putative Zn-dependent protease; similar to Escherichia coli putative heat shock protein (AAC73995.1); has chaperone function
885	STM14_1111	CDS	ihfB	1025979	1026263	+	-4.38974	77	-6.14e-05	-4.51443	90	-4.01e-05	-2.5	805	-0.00011815	-2.7	376	-7.77808e-05		-	STM0982	integration host factor subunit beta; This protein is one of the two subunits of integration host factor, a specific DNA-binding protein that functions in genetic recombination as well as in transcriptional and translational control
886	STM14_1112	CDS	ycaI	1026487	1028757	+	0.23893	2408	0.732033	0.764052	3356	0.179025	0.1	1956	0.913021	0.433333	2198	0.72556			STM0983	hypothetical protein
888	STM14_1116.J	CDS	ycaR	1032799	1033026	+	0.759242	3270	0.428288	0.867948	3425	0.337909	-3.51667	531	-3.04235e-06	-6.41667	62	-2.43462e-09		-	STM0987	putative inner membrane protein
889	STM14_1119	CDS	mucF	1033980	1034873	+	0.58892	3064	0.476389	0.593898	3215	0.45761	-0.55	1526	-0.610894	-0.816667	994	-0.593188			STM0989	hypothetical protein
890	STM14_1119	CDS	mucF	1033980	1034873	+	0.128698	2181	0.889057	0.528046	3131	0.480156	0.5	2285	0.43835	0.633333	2427	0.479995			STM0990	hypothetical protein
891	STM14_1121	CDS	smtA	1035765	1036568	+	0.014832	1925	0.979281	-0.301536	1460	-0.542951									STM0991	putative metallothionein SmtA; involved in cellular zinc and cadmium homeostasis by binding excess metal ions to its cysteine sulfurs and histidine nitrogens; expression of smtA in cyanobacteria is repressed by SmtB at low concentrations of zinc; NO elicits release of Zn ions from SmtA
893	STM14_1125	CDS	ycbB	1043379	1045220	+	-0.218506	1436	-0.864894	-0.268588	1525	-0.835195	0.3	2122	0.771722	0.266667	2027	0.893019			STM0995	hypothetical protein; similar to Escherichia coli putative amidase (AAC74011.1)
894	STM14_1126	CDS	ycbK	1045480	1046028	+	-0.828164	541	-0.15328	-2.08943	239	-0.000247044	-0.566667	1512	-0.561586	-1.33333	717	-0.24331		-	STM0996	putative outer membrane protein
895	STM14_1127	CDS	ycbL	1046056	1046703	+	-0.252532	1361	-0.80668	-1.1744	465	-0.159919	0.6	2361	0.588396	-0.2	1485	-0.936396			STM0997	putative metallo-beta-lactamase
897	STM14_1130	CDS	ompF	1048140	1049231	-	-0.262024	1344	-0.735225	-0.021962	2114	-0.984903	-2.81667	704	-0.0618763	-0.15	1545	-0.970437			STM0999	outer membrane protein F precursor; outer membrane protein F precursor; porin; (SW:OMPF_SALTY)
899	STM14_1134	CDS		1051439	1051900	-	-0.777566	579	-0.108383	-0.904276	634	-0.0469407	-0.95	1330	-0.449836	-0.15	1549	-0.959851		-	STM1001	putative leucine response regulator; similar to Escherichia coli regulator for leucine (or lrp) regulon and high-affinity branched-chain amino acid transport system (AAC73975.1)
900	STM14_1136	CDS		1052217	1053431	+	-0.995622	435	-0.419186	-1.40209	376	-0.221045	-3.48333	536	-0.1049	-4.38333	169	-0.0948696		-	STM1002	diaminopropionate ammonia-lyase; catalyzes the formation of pyruvate from 2,3-diaminopropionate
901	STM14_1138	CDS		1053676	1055112	+	-0.451258	976	-0.652435	-0.585878	1007	-0.536403	-0.883333	1361	-0.576718	-0.183333	1497	-0.959851			STM1003	putative transcriptional regulator; similar to Escherichia coli inner membrane transport protein (AAC73118.1); Lrp family
903	STM14_1140.R	CDS	intV [J]	1056587	1057927	-	-0.03218	1832	-0.969365	0.025688	2239	0.979636									STM1005	Integrase
904	STM14_1141	CDS	xisW [J]	1057924	1058172	-	-0.210748	1450	-0.693336	-0.359262	1347	-0.443496	0.95	2628	0.359554	0.25	1990	0.919338			STM1006	excisionase
905	STM14_1142	CDS		1058213	1058452	-	0.599388	3085	0.312446	0.562016	3172	0.329311	3.08333	3442	0.00966183	2.91667	3476	0.0300963			STM2634	hypothetical protein
907	STM14_1145	CDS		1062627	1062926	-							-0.0833333	1834	-0.943645	0.65	2456	0.67307			STM1010	hypothetical protein
908	STM14_1146	CDS		1062948	1063106	-	-0.604784	751	-0.496959	-0.274942	1514	-0.792205	-5.48333	123	-0.00242869	-1.78333	573	-0.457961			STM2630	hypothetical protein
910	STM14_1150.J	CDS		1064078	1064518	+							1.65	3092	0.204529	2.68333	3467	0.0865554			STM1013	Gifsy-2 prophage; probable regulatory protein
911	STM14_1153	CDS		1066349	1066696	+	0.22096	2377	0.779475	-0.3128	1442	-0.680175	-1.98333	932	-0.000530498	-0.95	921	-0.116307			STM1016	hypothetical protein
913	STM14_1162	CDS		1069868	1070665	+	-0.362868	1134	-0.65137	0.064254	2326	0.948279	-5.86667	80	-0.000504355	-2.2	464	-0.241816		-	STM1022	putative molecular chaperone; DnaJ family
914	STM14_1163	CDS		1070732	1071049	+	0.060536	2023	0.974523	-0.885156	653	-0.584989									STM1023	hypothetical protein
915	STM14_1164	CDS		1071223	1071348	+	1.15849	3543	0.138246	2.44764	3687	0.00103811	0.7	2434	0.43177	0.833333	2649	0.504143			STM1024	hypothetical protein
916	STM14_1165	CDS		1071484	1071933	-	-0.228604	1412	-0.802089	-0.989866	569	-0.180702	-1.25	1192	-0.0650749	-0.35	1334	-0.780294			STM1025	hypothetical protein
917	STM14_1166	CDS	gtgA	1072294	1072980	-	-0.174098	1525	-0.864894	0.114628	2431	0.911605	-3.36667	566	-3.01346e-06	-1.53333	649	-0.00948002		-	STM1026	bacteriophage virulence determinant
918	STM14_1167.RJ	CDS		1073250	1073585	+	0.237262	2406	0.844315	-0.477504	1148	-0.671897	-0.583333	1499	-0.449278	0.65	2447	0.565994			STM2613	hypothetical protein
919	STM14_1168	CDS		1073569	1074021	+	0.287338	2517	0.711882	0.409384	2977	0.559314	2.33333	3332	0.00353259	0.8	2613	0.457657			STM1028	lysozyme; similar to Escherichia coli bacteriophage lambda lysozyme (AAC73656.1)
920	STM14_1169	CDS		1074039	1074518	+	0.10035	2121	0.894077	-0.457642	1179	-0.445956	-2.58333	780	-0.110098	-1.51667	660	-0.53985			STM1029	hypothetical protein; bacteriophage ES18 gp15 protein (gi|1143595)
921	STM14_1170	CDS		1074726	1075259	+	-0.162454	1546	-0.825463	0.033784	2263	0.970308	-3.46667	543	-0.000866871	-2.43333	416	-0.0245191		-	STM1030	hypothetical protein
922	STM14_1171	CDS		1075216	1077354	+	0.592958	3073	0.376745	0.37671	2930	0.582759	-0.75	1420	-0.285234	-0.35	1342	-0.786286			STM1031	hypothetical protein
923	STM14_1172	CDS		1077554	1079101	+	0.50593	2929	0.428321	0.108794	2415	0.891513	-0.633333	1478	-0.308928	-0.833333	984	-0.306122			STM1032	phage portal protein, lambda family
924	STM14_1173.J	CDS		1079016	1081106	+	-0.397264	1072	-0.651189	-0.402294	1272	-0.647467	0.133333	1985	0.939094	0.266667	2018	0.936768				Gifsy-2 prophage; resembles Clp protease
925	STM14_1174	CDS		1081197	1081520	+	0.037878	1984	0.953695	-0.14594	1824	-0.803196	-0.416667	1602	-0.555267	0.0833333	1813	0.959326			STM1034	putative RecA/RadA recombinase
926	STM14_1175	CDS		1081513	1081812	+	1.13906	3539	0.462341	0.457986	3032	0.803196	-0.0333333	1856	-0.985716	0.9	2721	0.713976			STM1035	ATP-binding sugar transporter-like protein
927	STM14_1176	CDS		1081793	1082359	+	0.036802	1980	0.962753	-0.136306	1850	-0.852489	-0.133333	1792	-0.952224	-0.366667	1318	-0.935051			STM1036	minor tail protein
928	STM14_1177	CDS		1082356	1082757	+	-1.03868	419	-0.341878	-0.208196	1662	-0.875242	-0.816667	1390	-0.512773	0.15	1911	0.959326			STM1037	minor tail protein
929	STM14_1178	CDS		1082769	1083518	+	0.241216	2417	0.668017	0.050596	2298	0.93869	-0.5	1554	-0.708257	0.533333	2316	0.814642			STM1038	major tail protein
930	STM14_1179	CDS		1083564	1083962	+	0.204842	2343	0.777868	0.355704	2888	0.584745	-0.216667	1737	-0.743939	-0.35	1346	-0.717562			STM1039	minor tail protein
931	STM14_1180.RJ	CDS?		1084025	1084288	+	0.502264	2922	0.385196	0.735766	3340	0.164569	-1.06667	1273	-0.537489	0.266667	2010	0.948304			STM1040	Minor tail protein T
932	STM14_1181	CDS		1084368	1087355	+	2.9488	3697	0.0584984	2.21896	3683	0.158182	-0.516667	1545	-0.760045	0.783333	2592	0.762715			STM1041	minor tail protein; similar to lambda phage H tail component (gi|2232364)
933	STM14_1182	CDS		1087352	1087684	+	0.072926	2055	0.957906	0.302454	2807	0.805487	-4.66667	239	-0.00228517	-0.4	1302	-0.903013			STM1042	minor tail protein; similar to lambda phage M tail component (gi|2232363)
934	STM14_1183	CDS		1087783	1088280	+	0.164346	2254	0.900686	-0.284622	1496	-0.828091	-2.55	789	-0.0603473	-1.01667	891	-0.644152			STM1043	attachment/invasion protein; similar to OmpX (gi|2232362)
935	STM14_1184	CDS	sodC_1	1088397	1088930	-	-1.78526	236	-0.0679611	-1.12042	494	-0.259647	-0.883333	1364	-0.631186	1.58333	3225	0.51038		-	STM1044	superoxide dismutase precursor; superoxide dismutase CuZn precursor (SW:SODC_SALTY); important virulence function; implicated in defence against macrophage killing
936	STM14_1185	CDS		1089020	1089715	+	-0.235808	1399	-0.773759	-0.05642	2044	-0.952334									STM1045	minor tail protein; similar to lambda phage L tail component (gi|2232360)
938	STM14_1187	CDS		1090360	1091064	+	0.844286	3358	0.479522	1.45046	3615	0.186277	0.0166667	1896	0.996394	-2.21667	459	-0.450225			STM1047	tail assembly protein
939	STM14_1188	CDS		1091136	1094486	+	0.305444	2561	0.524101	0.45865	3034	0.299731	-1.4	1150	-0.207052	0.3	2045	0.911874			STM1048	host specificity protein J; similar to phage lambda protein J
940	STM14_1190	CDS		1094821	1097259	+	-0.596808	769	-0.280074	-0.107994	1921	-0.875242	-0.9	1354	-0.515057	-1.53333	651	-0.388143				tail fiber protein; similar to Escherichia coli putative membrane protein (AAC74454.1)
941	STM14_1191	CDS	mig-3 [J]_1	1097259	1097840	+							-5.11667	166	-0.000550536	-0.483333	1226	-0.854375			STM1050	tail fiber assembly like-protein; similar to tail fiber assembly protein (gi|8927433)
942	STM14_1192.J	CDS		1098090	1098197	+	0.61932	3101	0.171371	1.17155	3557	0.00455618	-1.91667	960	-0.0740997	0.716667	2533	0.690521			STM2242	hypothetical protein
943	STM14_1193	CDS	sseI	1098316	1099284	+	-0.062802	1762	-0.969836	-0.816408	720	-0.541117	-1.53333	1089	-0.14707	-0.433333	1278	-0.83958			STM1051	secreted effector protein; secreted effector I (gi|8927434); secreted by SPI-2; colocalizes with host polymerizing actin cytoskeleton
944	STM14_1194	pseudo		1099352	1099800	+	2.73659	3694	0.129226	3.28324	3700	0.0507561									STM1052	pseudogene; in-frame stop following codon 112
945	STM14_1195	CDS		1099932	1100558	-	-0.340766	1188	-0.528705	-0.325048	1411	-0.541117									STM1053	hypothetical protein
946	STM14_1195.R	CDS		1100540	1100689	+	1.31764	3600	0.082861	1.14083	3548	0.131186	-4.95	193	-6.22487e-06	-1.91667	531	-0.0411023		-	STM1054	hypothetical protein
947	STM14_1197	CDS		1100911	1101597	-	-1.283	332	-0.296147	-1.70447	302	-0.13424	-6.06667	60	-2.14654e-06	-4.83333	138	-2.86248e-05		-	STM1055	hypothetical protein
948	STM14_1198.J	CDS	msgA [R]_1	1101868	1102134	-	-0.691906	662	-0.533667	-0.364946	1329	-0.767035									STM1056	homologue of msgA; ssrB-regulated factor
949	STM14_1199	CDS	pepN	1102354	1105098	+							-5.8	87	-0.00154796	-3.06667	311	-0.130513		-	STM1057	aminopeptidase N; similar to Escherichia coli aminopeptidase N (AAC74018.1)
950	STM14_1200	CDS	pyrD	1105306	1106316	+	-2.87667	149	-0.00651768	-3.17892	151	-0.00240435	-3.36667	572	-0.028099	-3.16667	296	-0.0815557		-	STM1058	dihydroorotate dehydrogenase 2; catalyzes the conversion of dihydroorotate to orotate in the pyrimidine biosynthesis pathway; uses a flavin nucleotide as an essential cofactor; class 2 enzymes are monomeric and compared to the class 1 class 2 possess an extended N terminus, which plays a role in the membrane association of the enzyme and provides the binding site for the respiratory quinones that…
951	STM14_1202	CDS	ycbW	1106482	1107024	+	-0.405816	1061	-0.595902	-0.17456	1749	-0.842802	-1.18333	1225	-0.0746048	-0.35	1337	-0.775311			STM1059	putative cytoplasmic protein
953	STM14_1204	CDS	rlmL	1108229	1110337	+	-0.87104	511	-0.296147	-1.48065	357	-0.0451105	-0.85	1375	-0.590394	-0.483333	1231	-0.873221		-	STM1061	23S rRNA m(2)G2445 methyltransferase; catalyzes the N2-methyl guanosine modification of the G2445 residue of 23S rRNA
954	STM14_1205	CDS	uup	1110350	1112257	+	0.388808	2724	0.590793	0.301942	2805	0.692059	-0.3	1693	-0.797069	0.0333333	1773	0.990991			STM1062	ABC transporter ATPase component; Uup; in Escherichia coli this cytoplasmic protein was shown to contain ATPase activity; mutations in this gene affect RecA-independent excision of transposons and affects Mu bacteriophage growth
955	STM14_1206	CDS	pqiA	1112272	1113525	+	0.018348	1932	0.974065	0.047098	2292	0.936088	-1.13333	1239	-0.138525	-1.16667	800	-0.240282			STM1063	paraquat-inducible protein A; similar to Escherichia coli paraquat-inducible protein A (AAC74036.1)
956	STM14_1207	CDS	pqiB	1113530	1115170	+	0.209284	2351	0.736207	0.51714	3114	0.319473	-0.533333	1529	-0.759165	-0.766667	1017	-0.777556			STM1064	paraquat-inducible protein B; similar to Escherichia coli paraquat-inducible protein B (AAC74037.1)
958	STM14_1210	CDS	rmf	1115985	1116152	+	-0.470576	941	-0.427168	-0.111564	1916	-0.875588									STM1066	ribosome modulation factor; similar to Escherichia coli ribosome modulation factor (AAC74039.1); involved in dimerization of 70S ribosomes
960	STM14_1213	CDS	ycbG	1118785	1119237	+	0.283654	2510	0.698762	0.485752	3078	0.446928	-0.383333	1629	-0.827547	0.783333	2599	0.762715			STM1069	hypothetical protein; similar to Escherichia coli putative dehydrogenase (AAC74042.1)
961	STM14_1214.R	CDS	ompA	1119309	1120418	-	-1.83366	227	-0.131415	-1.75294	289	-0.13842	-3.21667	611	-0.0102295	-2.58333	395	-0.0731766		-		Outer membrane protein A precursor; Osmoregulation
962	STM14_1215	CDS	sulA	1120718	1121227	-	-0.166614	1539	-0.843514	0.200988	2603	0.817918	1.13333	2755	0.555702	1.73333	3314	0.503994			STM1071	SOS cell division inhibitor; suppressor of lon (SW:SULA_SALTY); inhibitor of cell division and FtsZ ring formation upon DNA damage/inhibition; HslVU and Lon involved in its turnover
963	STM14_1217	CDS	tfoX [R]	1121444	1122049	+	-0.24937	1371	-0.68073	-0.062542	2028	-0.926887	-0.583333	1500	-0.590773	-0.116667	1580	-0.960155			STM1072	putative DNA transformation protein
964	STM14_1218	CDS	yccS	1122036	1124189	-							-0.1	1826	-0.945024	-0.533333	1195	-0.812656			STM1073	putative transporter; efflux PET family
968	STM14_1222	CDS	yccT	1127421	1128083	-	0.129336	2184	0.888046	0.069806	2335	0.943869	-0.266667	1710	-0.687271	-0.7	1061	-0.387505			STM1077	hypothetical protein
969	STM14_1223	CDS		1128254	1128670	+							-0.466667	1583	-0.832929	-0.133333	1573	-0.977914			STM1078	putative cytoplasmic protein
970	STM14_1224	CDS	hspQ [D]	1128715	1129032	-	0.715408	3216	0.262135	-0.58995	1001	-0.338803	0.783333	2492	0.652098	0.616667	2405	0.843103			STM1079	putative inner membrane protein
971	STM14_1225	CDS	rlmI [R]	1129090	1130457	-	-0.194468	1483	-0.792663	-0.089496	1961	-0.911601	0.6	2366	0.621997	-0.333333	1359	-0.892727			STM1080	putative SAM-dependent methyltransferase; similar to Escherichia coli putative oxidoreductase (AAC74053.1)
972	STM14_1226	CDS		1130516	1131064	+	0.126576	2179	0.870878	0.048736	2295	0.952565	-1.68333	1038	-0.0191339	-0.65	1087	-0.544514			STM1081	putative outer membrane protein
973	STM14_1227.R	CDS		1131081	1131869	+							-2	930	-0.00395798	-1	899	-0.225041			STM1082	Transcriptional regulator, AraC/XylS family
974	STM14_1228	CDS	yccX	1131918	1132199	+	0.244736	2426	0.735831	0.040394	2277	0.963375	-0.716667	1440	-0.520402	-1.11667	827	-0.455076			STM1083	putative phosphohydrolase
975	STM14_1229	CDS	dsvC [J]	1132196	1132525	-	0.319594	2593	0.71983	1.03354	3508	0.158862									STM1084	sulfurtransferase TusE; Part of a sulfur-relay system, TusBCD, required for 2-thiolation of 5-methylaminomethyl-2-thiouridine at tRNA wobble positions
976	STM14_1230	CDS	yccA	1132612	1133271	-	0.639762	3127	0.195399	0.305566	2817	0.559623									STM1085	hypothetical protein; similar to Escherichia coli putative carrier/transport protein (AAC74056.1); TegT family
977	STM14_1232	CDS	pipA	1133892	1134572	-	0.102836	2129	0.948575	-0.594968	989	-0.651843	-4.9	199	-0.000830318	0.266667	2005	0.935675			STM1087	pathogenicity island-encoded protein A; similar to Gifsy prophage protein GtgA; GogA (STM1026)
978	STM14_1233	CDS	pipB	1134794	1135669	-	0.226514	2384	0.818371	0.51675	3113	0.557615									STM1088	secreted effector protein; pathogenicity island-encoded protein B; similar to STM2780; secreted by SPI-2; type III secretion; localizes to Salmonella-containing vacuole and host cell membranes
979	STM14_1235.R	CDS		1135881	1136207	+	-0.26067	1349	-0.882565	-0.009722	2143	-0.99604									STM1089	putative inner membrane protein
980	STM14_1236	CDS	pipC	1136217	1136558	-	-0.31599	1225	-0.713219	-0.070878	2002	-0.943699	-5.01667	180	-0.016503	-4.75	141	-0.0485912		-	STM1090	pathogenicity island-encoded protein C; similar to ipgE of Shigella; invasion gene E protein (gi|2582386); similar to type III secretion chaperones SigE and CesT
981	STM14_1237	CDS	sopB	1136575	1138260	-	-1.06847	408	-0.173295	-0.708264	835	-0.368923									STM1091	secreted effector protein; SigD; Salmonella outer protein B; similar to ipgD of Shigella; invasion gene D protein (gi|2582385); secreted by SPI-1; type III secretion
982	STM14_1238	CDS	orfX	1138592	1138762	+	0.036832	1981	0.977944	1.03712	3509	0.335146	-2.15	892	-0.180655	1.01667	2835	0.709056			STM1092	putative cytoplasmic protein
983	STM14_1239	CDS		1138763	1138873	-	0.68483	3176	0.538207	1.49616	3619	0.131186	-5.56667	106	-0.000533169	-2.36667	426	-0.176663		-	STM1093	putative cytoplasmic protein
984	STM14_1240	CDS	pipD	1138982	1140544	-	0.040848	1992	0.979281	0.582802	3204	0.690415	-7.6	4	-4.8266e-05	-5.73333	85	-0.00125562		-	STM1094	pathogenicity island-encoded protein D; similar to dipeptidase A
985	STM14_1240.J	CDS		1140498	1140707	+	0.290638	2524	0.651189	0.20798	2618	0.761558	-1.91667	957	-0.207988	-0.116667	1585	-0.977795			STM1095	hypothetical protein
986	STM14_1242.J	CDS	copR	1141981	1142727	-	0.670178	3164	0.354892	-0.080774	1983	-0.928888	-1.91667	956	-0.0924626	-0.05	1670	-0.989172			STM1096	DNA-binding response regulator
987	STM14_1243	CDS		1142797	1143207	+	-0.58164	783	-0.531301	0.026902	2242	0.98678	-1.68333	1044	-0.136711	-2.75	367	-0.0411023			STM1097	hypothetical protein; putative periplasmic protein
988	STM14_1246	CDS	hpaC	1143540	1144052	-							0.716667	2445	0.57672	1.25	3035	0.459178			STM1098	4-hydroxyphenylacetate catabolism
989	STM14_1246.J	CDS		1143573	1144094	+	-0.55915	809	-0.542781	-1.59538	332	-0.0414029	-1.08333	1267	-0.0779353	-0.483333	1229	-0.627061			STM1099	hypothetical protein
990	STM14_1248	CDS	hpaR	1145850	1146290	-	-0.428258	1017	-0.734574	0.061024	2321	0.96866	-2.7	751	-0.0907948	-1.9	539	-0.399978	-		STM1100	4-hydroxyphenylacetate catabolism
991	STM14_1250	CDS	hpaG	1146565	1147854	+							0.233333	2050	0.852817	0.0666667	1794	0.979654			STM1101	4-hydroxyphenylacetate catabolism; similar to Escherichia coli putative isomerase (AAC74264.1)
992	STM14_1251	CDS	hpaE	1147851	1149317	+	-0.509718	881	-0.444146	-0.57531	1023	-0.363827	-2.81667	703	-0.0846417	-1.05	856	-0.704419			STM1102	4-hydroxyphenylacetate catabolism; similar to Escherichia coli aldehyde dehydrogenase; prefers NADP over NAD (AAC74382.1)
993	STM14_1252	CDS	hpaD	1149319	1150170	+	-0.396276	1075	-0.633727	-0.448726	1191	-0.576295	-0.183333	1764	-0.855621	-0.883333	967	-0.457657			STM1103	4-hydroxyphenylacetate catabolism
994	STM14_1253	CDS	hpaF	1150180	1150560	+	0.012432	1921	0.989931	-0.359712	1344	-0.722632	-0.566667	1514	-0.74043	0.166667	1919	0.961584			STM1104	4-hydroxyphenylacetate catabolism
995	STM14_1255	CDS	hpaH	1150703	1151506	+	0.282022	2505	0.754066	-0.836876	700	-0.25553	1.2	2808	0.0949166	1.36667	3112	0.121553			STM1105	4-hydroxyphenylacetate catabolism; similar to Escherichia coli 2-keto-4-pentenoate hydratase (AAC73453.1)
996	STM14_1256	CDS	hpaI	1151517	1152308	+	0.66715	3158	0.442124	1.03054	3506	0.197193	0.233333	2054	0.830188	0.8	2612	0.557351			STM1106	4-hydroxyphenylacetate catabolism
997	STM14_1257	CDS	hpaX	1152380	1153756	+	0.32872	2616	0.75732	-0.39518	1290	-0.702829									STM1107	4-hydroxyphenylacetate catabolism; similar to Escherichia coli putative transport protein (AAC75306.1)
999	STM14_1259	CDS	atsH [J]	1154676	1155614	+	-0.159878	1551	-0.944917	-0.920342	624	-0.623318	-4.96667	189	-0.00132324	-1.36667	707	-0.504407			STM1109	putative periplasmic protein
1000	STM14_1261	CDS		1156022	1156384	-	-0.764498	594	-0.599718	-1.09862	507	-0.411279	-4.71667	225	-0.00478131	-0.816667	990	-0.776842	+		STM1110	hypothetical protein; RssC (gi|12004175)
1001	STM14_1263	CDS	cbpM	1157038	1157343	-	-0.29713	1269	-0.74558	0.03283	2258	0.979636	-4.15	356	-0.0225592	-1.98333	514	-0.439858			STM1111	chaperone-modulator protein CbpM; with CpbA modulates the activity of the dnaK chaperone system; interacts with CbpA and inhibits both the DnaJ-like co-chaperone activity and the DNA binding activity of CbpA
1002	STM14_1264	CDS	cbpA	1157343	1158263	-	-0.21742	1439	-0.774903	-0.997394	561	-0.0981219									STM1112	curved DNA-binding protein CbpA; functional analog of DnaJ; co-chaperone with DnaK, molecular chaperone in an adaptive response to environmental stresses other than heat shock
1003	STM14_1266	CDS	scsA	1158498	1158860	+	-0.07841	1730	-0.961939	-0.969436	583	-0.424488	-4.08333	373	-2.21491e-05	-0.25	1428	-0.874676	-		STM1113	suppression of copper sensitivity protein A; suppressor for copper-sensitivity A (gi|2327003); putative copper binding protein
1004	STM14_1267	CDS	scsB	1158909	1160795	+	-0.239892	1384	-0.71983	-0.140758	1837	-0.843814	-1.03333	1287	-0.617795	-0.5	1222	-0.911727			STM1114	suppression of copper sensitivity protein; suppressor for copper-sensitivity B (gi|2327004); suppression of copper sensitivity
1005	STM14_1268	CDS	scsC	1160792	1161415	+	0.694222	3189	0.382607	0.240966	2686	0.801183									STM1115	suppression of copper sensitivity protein; suppressor for copper-sensitivity C (gi|2327005); suppression of copper sensitivity
1006	STM14_1269	CDS	scsD	1161405	1161911	+	0.03111	1974	0.967769	-0.132256	1858	-0.857164	0.4	2199	0.64366	0.766667	2579	0.497265			STM1116	suppression of copper sensitivity protein; suppressor for copper-sensitivity D (gi|2327006); suppression of copper sensitivity
1007	STM14_1270	CDS	agp	1162044	1163285	+	-0.266168	1333	-0.865498	-1.01927	552	-0.419954	1.08333	2711	0.16042	1.41667	3138	0.139659			STM1117	glucose-1-phosphatase/inositol phosphatase; glucose-1-phosphatase precursor (SW:AGP_SALTY)
1008	STM14_1270.J	CDS?		1163316	1163570	+	-0.764636	592	-0.4221	0.870352	3428	0.33542									STM1118	hypothetical protein
1009	STM14_1272	CDS	wrbA	1163567	1164163	-	-0.310566	1236	-0.668017	-0.40198	1273	-0.551455	-0.983333	1312	-0.631186	-0.883333	962	-0.799003			STM1119	TrpR binding protein WrbA; stationary phase protein that binds TrpR repressor
1010	STM14_1274	pseudo	ycdF	1164511	1164618	+	-0.27279	1322	-0.687271	-0.859998	677	-0.126637	0.316667	2124	0.672738	-1.08333	841	-0.192672			STM1120	pseudogene; in-frame stops following codons 5 and 21
1011	STM14_1275	CDS	ymdF	1164548	1164715	+	0.24716	2431	0.732033	-0.419608	1236	-0.507248	0.616667	2392	0.360139	0.183333	1947	0.906861			STM1121	putative cytoplasmic protein
1012	STM14_1276	CDS	rutR [R]	1164852	1165490	+	1.47966	3629	0.143027	1.13249	3545	0.251929	0.216667	2034	0.890951	0.516667	2303	0.829553			STM1122	putative transcriptional repressor; similar to Escherichia coli putative tet operon regulator (AAC74098.1); TetR/AcrR family
1013	STM14_1277	CDS		1165487	1165882	-	-0.374596	1114	-0.651189	-0.016828	2124	-0.989217	1.3	2877	0.0964149	0.9	2733	0.421964			STM1123	putative periplasmic protein
1014	STM14_1278.R	CDS	putA	1165941	1169903	-	-0.279304	1298	-0.565518	-0.525956	1085	-0.229382	0.3	2121	0.842705	0.9	2738	0.653356				Transcriptional repressor of PutA and PutP / Proline dehydrogenase (EC 1.5.99.8) (Proline oxidase) / Delta-1-pyrroline-5-carboxylate dehydrogenase (EC 1.5.1.12); Proline, 4-hydroxyproline uptake and utilization, Proline, 4-hydroxyproline uptake and utilization, Proline, 4-hydroxyproline uptake and utilization, Respiratory dehydrogenases 1, Arginine and Ornithine Degradation
1016	STM14_1284.RJ	CDS	phoH	1172726	1173514	+	0.071872	2051	0.948575	-0.014758	2128	-0.991258	-0.766667	1413	-0.466604	0.333333	2088	0.875156				Phosphate starvation-inducible protein PhoH, predicted ATPase; Phosphate metabolism, CBSS-56780.10.peg.1536
1017	STM14_1285	CDS		1173620	1174501	-	-1.37998	307	-0.40161	0.496238	3083	0.800684	-0.633333	1477	-0.369192	0.0666667	1800	0.970746			STM1127	putative transcriptional regulator
1018	STM14_1286.P	sRNA_JV	STnc500 [P]	1174502	1174785	-	-0.575342	788	-0.415933	-0.25489	1557	-0.75274	4.06667	3482	0.0273366	3.93333	3494	0.0709263
1019	STM14_1287	CDS		1174786	1176282	-	0.99429	3476	0.166744	0.291234	2787	0.729986	-0.95	1324	-0.104882	-0.75	1024	-0.356216			STM1128	putative sodium/glucose cotransporter; similar to Escherichia coli putative cotransporter (AAC76702.1)
1020	STM14_1290	CDS	nanE [D]	1176619	1177299	-	-1.03537	422	-0.547082	-1.7291	294	-0.266303	-3.6	504	-0.0405228	-6.16667	68	-0.00303286		-	STM1129	N-acetylmannosamine-6-phosphate 2-epimerase; Converts N-acetylmannosamine-6-phosphate to N-acetylglucosamine-6-phosphate
1021	STM14_1293	CDS	nanM	1177805	1178965	+	-1.03637	421	-0.397171	-0.470842	1161	-0.729986									STM1130	putative inner membrane protein
1022	STM14_1294	CDS	nanC [R]	1179011	1179703	+	-0.27942	1297	-0.853972	-0.690086	860	-0.599146	-2.71667	743	-0.00179778	-2.35	430	-0.010934		-	STM1131	putative outer membrane protein
1023	STM14_1295	CDS	nanT [R]	1179986	1181266	+	0.394998	2739	0.518941	0.39551	2951	0.506304	-4.75	217	-0.00413791	-2.11667	479	-0.302402			STM1132	putative sialic acid transporter; similar to Escherichia coli putative transport protein (AAC77235.1)
1024	STM14_1296	CDS	gfo [J]	1181277	1182383	+	0.180594	2285	0.76243	0.184638	2570	0.761558	-2.3	847	-0.0829924	-0.6	1133	-0.820066			STM1133	putative dehydrogenase; similar to Escherichia coli putative dehydrogenase (AAC77236.1)
1025	STM14_1299	CDS	ycdW	1183227	1184165	+							-0.833333	1383	-0.426462	0.4	2175	0.843103			STM1135	putative oxidoreductase; similar to Escherichia coli putative dehydrogenase (AAC74117.1)
1026	STM14_1300	CDS	ycdX	1184250	1184987	+	-0.35459	1160	-0.658271	-0.004988	2153	0.99604	-0.75	1423	-0.501797	-0.0833333	1632	-0.976081			STM1136	putative hydrolase; similar to hydrolases of the PHP family
1027	STM14_1301	CDS	ycdY	1185011	1185565	+	-0.158946	1553	-0.886666	-0.439972	1204	-0.66099	-1.11667	1247	-0.487394	0.0833333	1816	0.983035			STM1137	putative oxidoreductase component; similar to Escherichia coli putative oxidoreductase component (AAC74119.1)
1029	STM14_1303	CDS	csgG	1186187	1187020	-	0.270368	2486	0.812357	-0.52017	1098	-0.617514	-5.86667	78	-2.34343e-07	-6.26667	66	-8.83567e-08		-	STM1139	putative curli operon transcriptional regulator; curli production assembly/transport component CsgG precursor (SW:CSGG_SALTY)
1030	STM14_1304	CDS	csgF	1187047	1187463	-	0.234236	2401	0.816733	0.105654	2408	0.925487	-2.7	749	-0.0870831	-0.7	1059	-0.821486			STM1140	curli assembly protein CsgF; nucleator protein that participates in the polymerization of curlin (CsgA) subunits into curli (extracellular fibers from Escherichia and Salmonella spp. that are involved in the colonization of inert surfaces and biofilm formation); part of the curli secretion and assembly protein complex
1031	STM14_1305	CDS	csgE	1187490	1187885	-	-0.237256	1392	-0.791121	-0.323758	1413	-0.713922	-3.63333	498	-0.000709701	-8.46667	12	-6.66004e-08		-	STM1141	curli assembly protein CsgE; chaperone-like protein that participates in the polymerization of curlin (CsgA) subunits into curli (extracellular fibers from Escherichia and Salmonella spp. that are involved in the colonization of inert surfaces and biofilm formation); part of the curli secretion and assembly protein complex
1032	STM14_1306	CDS	csgD	1187890	1188540	-	-0.901186	489	-0.412513	-0.307114	1450	-0.817568									STM1142	DNA-binding transcriptional regulator CsgD; activates the csgBA and csgDEFG operons involved in biofilm formation
1033	STM14_1309	CDS	csgB	1189295	1189750	+	-1.51395	282	-0.313745	-0.0266	2107	-0.991258	-4.13333	359	-0.0148958	-0.366667	1320	-0.931372			STM1143	curlin minor subunit; CsgB; functions as a nucleator in the assembly of curli (coiled surface structures) on the cell surface
1034	STM14_1310	CDS	csgA	1189792	1190247	+	-0.322296	1213	-0.773759	-0.42581	1224	-0.694059	-5.36667	140	-6.29743e-05	-3.43333	259	-0.00636996		-	STM1144	cryptic curlin major subunit; major curlin subunit precursor; fimbrin SEF17 (SW:CSGA_SALTY); coiled surface structures; cryptic
1035	STM14_1311	CDS	csgC	1190309	1190635	+	0.022608	1946	0.975209	-0.208822	1658	-0.762216	-0.2	1740	-0.796863	0.866667	2681	0.314295			STM1145	putative autoagglutination protein; involved in autoagglutination of curliated cells; not involved in production of curli fibers
1036	STM14_1312	CDS	ymdA	1190766	1191086	+	0.42314	2798	0.435826	0.215896	2638	0.722521	-2.15	893	-0.0189393	-1.28333	740	-0.275984			STM1146	putative periplasmic protein; hypothetical protein in csgC-mdoG intergenic region precursor (SW:YMDA_SALTY)
1037	STM14_1313	CDS	ymdB [D]	1191175	1191714	+	0.023708	1953	0.969836	-0.21002	1655	-0.697026	-2.35	839	-0.174682	0.0166667	1743	0.997694			STM1147	hypothetical protein; similar to Escherichia coli putative polyprotein (AAC74129.1); putative ACR related to the C-terminal domain of histone macroH2A1
1038	STM14_1314	CDS	cls [J]	1191650	1193137	+	1.25203	3576	0.533965	2.36428	3684	0.190129	-4.33333	317	-0.0568255	-2.6	390	-0.423342			STM1148	putative phospholipase; similar to Escherichia coli putative synthase (AAC74130.1)
1039	STM14_1315	CDS	mdoC	1193154	1194308	-	0.396822	2740	0.639318	0.309126	2818	0.727	0.566667	2335	0.586179	0.933333	2760	0.501159			STM1149	glucans biosynthesis protein; required for the transfer of succinyl residues to the glucan backbone
1040	STM14_1317.R	CDS	mdoG	1194562	1196115	+	-2.68935	159	-0.0194734	-3.7615	119	-0.00113446	-5.46667	127	-1.43878e-07	-1.13333	819	-0.143543		-		Glucans biosynthesis protein G precursor; Synthesis of osmoregulated periplasmic glucans
1041	STM14_1318.J	CDS	mdoH	1196078	1198651	+	-2.96694	143	-0.21647	-4.24676	101	-0.0512138	-0.583333	1504	-0.802703	-0.0166667	1707	-0.998421		-	STM1151	periplasmic glucans biosynthesis protein MdoH
1042	STM14_1319.J	CDS	yceK	1198713	1198952	+	0.521178	2958	0.499992	0.425946	2995	0.582759	0.216667	2042	0.824089	0.183333	1938	0.926305			STM1152	putative outer membrane lipoprotein
1044	STM14_1321	CDS	mdtG [D]_2	1199409	1200623	-							-0.15	1781	-0.905213	0.283333	2031	0.901087			STM1154	drug efflux system protein MdtG; Confers resistance to fosfomycin and deoxycholate
1046	STM14_1324	CDS	yceA	1201918	1202970	+	0.87094	3388	0.395942	-0.201156	1683	-0.872083									STM1156	hypothetical protein
1048	STM14_1326.J	CDS		1203594	1204172	-	-0.560842	807	-0.406578	-0.242212	1582	-0.752319	-0.25	1720	-0.857203	0.95	2784	0.593238			STM1158	cytochrome b561, putative
1049	STM14_1327.J	CDS?		1204384	1204554	+	0.505856	2928	0.419186	0.673984	3301	0.243626	-5.13333	165	-0.00177029	-1.93333	528	-0.340851	-		STM1159	hypothetical protein
1050	STM14_1329	CDS	solA	1204583	1205701	-	0.394728	2736	0.728136	-0.039354	2082	-0.979636	-1.7	1032	-0.196122	-2.96667	334	-0.0574082			STM1160	N-methyltryptophan oxidase; catalyzes the demethylation of N-methyl-L-tryptophan forming L-tryptophan and formaldehyde; FAD-binding; can also catalyze the demethylation of other N-methyl amino acids
1051	STM14_1330.R	CDS	bssS	1205814	1206071	-	-0.513204	877	-0.477687	-0.152404	1803	-0.860198	-1.08333	1264	-0.382181	-0.216667	1456	-0.942111	-		STM1161	Putative cytoplasmic protein
1052	STM14_1331	CDS	dinI	1206358	1206603	-							-6.58333	29	-0.000133575	-2.08333	490	-0.259524		-	STM1162	DNA damage-inducible protein I; similar to Escherichia coli damage-inducible protein I (AAC74145.1); inhibits UmuD processing
1053	STM14_1332	CDS	pyrC	1206677	1207723	-	-2.34828	177	-0.0739323	-2.73599	184	-0.028799								-	STM1163	dihydroorotase; catalyzes the formation of N-carbamoyl-L-aspartate from (S)-dihydroorotate in pyrimidine biosynthesis
1054	STM14_1333	CDS	yceB	1207828	1208388	-	-0.348096	1170	-0.773759	-0.90186	637	-0.377144									STM1164	hypothetical protein; hypothetical protein in pyrC 3'region (SW:YCEB_SALTY)
1055	STM14_1334	CDS	grxB	1208513	1209160	-	1.05028	3500	0.22789	0.935456	3461	0.264509	0.2	2030	0.869268	0.566667	2373	0.738204			STM1165	glutaredoxin 2; cofactor involved in the reduction of disulfides
1057	STM14_1336	CDS	rimJ	1210669	1211253	+	-0.251376	1367	-0.738349	-0.843354	696	-0.16918	-1.2	1214	-0.126629	-0.9	954	-0.42582			STM1167	ribosomal-protein-S5-alanine N-acetyltransferase; similar to Escherichia coli acetylase; acetylates N-terminal alanine of 30S ribosomal subunit protein S5 (AAC74150.1)
1058	STM14_1337	CDS	yceH	1211289	1211936	+							-1.45	1126	-0.174682	-0.616667	1119	-0.74503			STM1168	hypothetical protein
1061	STM14_1341	CDS	flgN	1214782	1215204	-	0.540852	2989	0.572886	-0.288802	1483	-0.794489	-2.21667	863	-0.0412229	-0.85	979	-0.626431			STM1171	putative FlgK/FlgL export chaperone; flagella synthesis protein FlgN (SW:FLGN_SALTY)
1062	STM14_1342	CDS	flgM	1215209	1215502	-	-1.61062	260	-0.0176415	-2.02643	247	-0.00245381	-1.06667	1276	-0.433766	-0.666667	1085	-0.7802		-	STM1172	anti-sigma28 factor FlgM; regulates the flagellar specific sigma28 transcription factor
1063	STM14_1342.J	CDS		1215503	1215619	-	0.36591	2683	0.685823	0.222728	2652	0.823715	-2.36667	837	-0.0161601	-0.566667	1163	-0.735717			STM1173	hypothetical protein
1064	STM14_1345	CDS	flgB	1216410	1216826	+	0.360424	2676	0.716851	-0.380346	1309	-0.697026	-0.266667	1715	-0.819434	-0.566667	1160	-0.733214			STM1174	flagellar basal body rod protein FlgB; with FlgF and C makes up the proximal portion of the flagellar basal body rod; Vibrio parahaemolyticus protein is associated with the polar flagella
1065	STM14_1346	CDS	flgC	1216830	1217234	+	2.32708	3687	0.262135	2.07236	3676	0.301291	1.06667	2696	0.266947	0.166667	1930	0.945319			STM1175	flagellar basal body rod protein FlgC; with FlgF and B makes up the proximal portion of the flagellar basal body rod
1066	STM14_1347	CDS	flgD	1217246	1217944	+	-0.258356	1351	-0.707814	-0.012046	2135	-0.989636	-0.0333333	1859	-0.972912	0.233333	1972	0.890145			STM1176	flagellar basal body rod modification protein; acts as a scaffold for the assembly of hook proteins onto the flagellar basal body rod; Yersinia, Vibrio parahaemolyticus, Bradyrhizobium and other organisms have 2 copies of some flagellar genes; in V. parahaemolyticus one set used for lateral flagella production and the other is used for the polar flagella production
1067	STM14_1348	CDS	flgE	1217971	1219182	+	-0.03585	1821	-0.948575	0.118424	2438	0.819002	0.466667	2265	0.685854	1.4	3128	0.296779			STM1177	flagellar hook protein FlgE; the hook connects flagellar basal body to the flagellar filament
1068	STM14_1349	CDS	flgF	1219203	1219958	+	-0.108498	1663	-0.844225	0.371876	2919	0.417851	-0.433333	1594	-0.705069	-0.7	1060	-0.669785			STM1178	flagellar basal body rod protein FlgF; FlgF, with FlgB and C, makes up the proximal portion of the flagellar basal body rod
1069	STM14_1350	CDS	flgG	1219972	1220754	+	0.522976	2968	0.307727	0.280248	2761	0.605776	-0.3	1692	-0.667537	-0.233333	1449	-0.852286			STM1179	flagellar basal body rod protein FlgG; makes up the distal portion of the flagellar basal body rod
1070	STM14_1351.J	CDS	flgH	1220800	1221507	+	0.968278	3454	0.232332	0.288802	2782	0.762216	1.06667	2698	0.0500637	1.03333	2855	0.119669			STM1180	flagellar L-ring protein FlgH
1071	STM14_1352	CDS	flgI	1221519	1222616	+	1.06626	3506	0.0768408	0.36324	2900	0.587567	-0.5	1559	-0.531406	0.266667	2013	0.859689			STM1181	flagellar basal body P-ring protein; part of the basal body which consists of four rings L, P, S, and M mounted on a central rod; Vibrio parahaemolyticus, Yersinia, Bradyrhizobium and other bacteria have two copies of this and other flagellar genes; the V. parahaemolyticus protein is associated with the polar flagella and the Bradyrhizobium protein is associated with the thick flagellum
1072	STM14_1353	CDS	flgJ	1222616	1223566	+	-0.124236	1631	-0.881679	-0.136866	1849	-0.872083	-1.61667	1060	-0.354096	0.616667	2412	0.859499			STM1182	peptidoglycan hydrolase; Flagellum-specific muramidase which hydrolyzes the peptidoglycan layer to assemble the rod structure in the periplasmic space
1074	STM14_1355	CDS	flgL	1225307	1226260	+	1.13695	3538	0.407245	0.66884	3293	0.650667	-1.83333	987	-0.426337	-2	504	-0.550256			STM1184	flagellar hook-associated protein FlgL; with FlgK acts as a hook filament junction protein to join the flagellar filament to the hook; Yersinia, Vibrio parahaemolyticus, Bradyrhizobium and other organisms have 2 copies of this and other flagellar genes
1075	STM14_1358	pseudo		1229811	1230185	+							-1.55	1085	-0.367018	-1.61667	619	-0.508975			STM1186	pseudogene; in-frame stop following codon 97; no start near Escherichia coli start
1076	STM14_1359	CDS	rluC	1230210	1231253	+	-1.99254	212	-0.137064	-2.65208	191	-0.0322833	-3.65	495	-0.00287935	-3.95	207	-0.00309258	-	-	STM1187	23S rRNA pseudouridylate synthase C; catalyzes the transformation of uracil to pseudouracil at nucleotides U955, U2504, and U2580 in 23S rRNA
1077	STM14_1360.J	CDS		1232124	1232219	+	1.0526	3502	0.406578	0.915992	3452	0.457909	0.116667	1970	0.903915	-0.05	1662	-0.979654			STM1188	hypothetical protein
1078	STM14_1362	CDS	maf_1	1232654	1233238	-	-0.244156	1375	-0.739027	-0.423436	1229	-0.516549	2.86667	3428	0.000116249	2.56667	3460	0.000581799			STM1189	Maf-like protein; Maf; overexpression in Bacillus subtilis inhibits septation in the dividing cell
1079	STM14_1362.P	sRNA_JV	SraB [P]	1233234	1233399	+	0.078742	2071	0.930321	0.265594	2739	0.749456	-6.1964e-15	1877	1	0.333333	2078	0.827392			SraB	Maf-like protein
1080	STM14_1362.P	sRNA_JV	SraB [P]	1233234	1233399	+	-0.069978	1743	-0.941149	0.081124	2358	0.928888	-1.88586e-15	1880	1	0.333333	2083	0.827392				Maf-like protein
1081	STM14_1363	CDS	yceD	1233436	1233957	+							-4.38333	307	-0.000128033	-3.75	228	-0.000993697		-	STM1190	hypothetical protein; hypothetical protein in rne-rpmF intergenic region (G30K) (SW:YCED_SALTY)
1082	STM14_1364	CDS	rpmF	1234009	1234182	+	-2.94477	145	-4.25e-07	-2.93344	171	-4.39e-07								-	STM1191	50S ribosomal protein L32; some L32 proteins have zinc finger motifs consisting of CXXC while others do not
1083	STM14_1365	CDS	plsX	1234316	1235395	+	-0.647816	705	-0.435826	-0.641274	926	-0.423893									STM1192	putative glycerol-3-phosphate acyltransferase PlsX; involved in acylation of glycerol-3-phosphate to form 1-acyl-glycerol-3 phosphate for use in phospholipid biosynthesis; functions with PlsY
1084	STM14_1366	CDS	fabH	1235475	1236428	+	-0.733806	617	-0.393331	-0.748636	790	-0.36026									STM1193	3-oxoacyl-(acyl carrier protein) synthase III; FabH; beta-ketoacyl-acyl carrier protein synthase III; catalyzes the condensation of acetyl-CoA with malonyl-ACP to initiate cycles of fatty acid elongation; differs from 3-oxoacyl-(acyl carrier protein) synthase I and II in that it utilizes CoA thioesters as primers rather than acyl-ACPs
1085	STM14_1370	CDS	fabF	1238598	1239839	+	-2.42361	172	-0.0122946	-1.9902	251	-0.0359633								-	STM1197	3-oxoacyl-(acyl carrier protein) synthase II; FabF; beta-ketoacyl-ACP synthase II, KASII; catalyzes a condensation reaction in fatty acid biosynthesis: addition of an acyl acceptor of two carbons from malonyl-ACP; required for the elongation of short-chain unsaturated acyl-ACP
1086	STM14_1371	CDS	pabC	1239963	1240772	+	-0.471268	938	-0.670304	-0.8049	730	-0.41079	-0.316667	1670	-0.649864	-0.45	1255	-0.655348			STM1198	4-amino-4-deoxychorismate lyase; catalyzes the formation of 4-aminobenzoate and pyruvate from 4-amino-4-deoxychorismate
1087	STM14_1372	CDS	yceG	1240775	1241797	+	0.355518	2664	0.705651	0.290858	2786	0.762073									STM1199	hypothetical protein; similar to Escherichia coli putative thymidylate kinase (AAC74181.1)
1088	STM14_1375	CDS	ycfH	1243440	1244237	+	-0.001036	1897	0.998446	0.399126	2961	0.542951	0.333333	2151	0.7749	1.7	3296	0.162835			STM1202	putative metallodependent hydrolase
1089	STM14_1377	CDS	ptsG	1244532	1245965	+	-0.144232	1580	-0.90546	0.189306	2584	0.87862									STM1203	glucose-specific PTS system IIBC components; phosphoenolpyruvate-dependent sugar phosphotransferase system; catalyzes the phosphorylation of incoming sugar substrates concomitant with their translocation across the cell membrane; IIB is phosphorylated by IIA and then transfers the phosphoryl group to the sugar; IIC forms the translocation channel
1090	STM14_1378	CDS	fhuE	1246050	1248224	-	0.102648	2128	0.880819	0.369326	2914	0.51616	1.5	3014	0.377256	1.66667	3272	0.487334			STM1204	ferric-rhodotorulic acid outer membrane transporter; similar to Escherichia coli outer membrane receptor for ferric iron uptake (AAC74186.1); receptor for Fe(III)-coprogen, Fe(III)-ferrioxamine B and Fe(III)-rhodotrulic acid uptake
1091	STM14_1379.R	CDS	ycfF	1248548	1248925	+							-0.533333	1532	-0.674284	0.0333333	1757	0.991184			STM1205	hypothetical protein
1092	STM14_1380	CDS	ycfL	1248928	1249302	+	-0.131648	1612	-0.883154	-0.644596	923	-0.364042	1.5	3015	0.352576	0.366667	2135	0.926305			STM1206	putative outer membrane lipoprotein
1093	STM14_1381	CDS	ycfM	1249316	1249954	+	0.156428	2238	0.848124	-0.395236	1288	-0.578554	0.5	2292	0.610556	-0.333333	1361	-0.852286			STM1207	putative outer membrane lipoprotein
1094	STM14_1382	CDS	thiK	1249935	1250759	+	0.15425	2237	0.864894	-0.241084	1585	-0.785873									STM1208	thiamine kinase; catalyzes the phosphorylation of thiamine to thiamine phosphate
1095	STM14_1383	CDS	nagZ	1250770	1251795	+	-0.856894	525	-0.196265	-0.64632	920	-0.323661	-0.5	1560	-0.593008	-0.0333333	1696	-0.989671			STM1209	beta-hexosaminidase; hydrolyzes the terminal non-reducing N-acetyl-D-hexosamine residues in N-acetyl-beta-D-hexosaminides
1097	STM14_1385.J	CDS	ndh	1252641	1253921	+	-0.343902	1179	-0.601663	-0.368064	1325	-0.563976	-4.83333	206	-0.000446805	-3	328	-0.0312635		-		respiratory NADH dehydrogenase 2; cupric reductase (2nd module)
1098	STM14_1386	CDS	ycfJ	1254100	1254639	+	0.629434	3115	0.415601	1.24581	3578	0.0682932	0.616667	2390	0.683544	-0.583333	1155	-0.821486			STM1212	hypothetical protein
1099	STM14_1387	CDS	ycfQ	1254714	1255349	-	-0.192656	1489	-0.864894	-0.778024	751	-0.390869	0.8	2520	0.311093	0.7	2523	0.557351			STM1213	putative transcriptional repressor; TetR/AcrR family
1100	STM14_1388.J	CDS	ycfR	1255525	1255848	+	-0.187138	1502	-0.840822	-1.33696	401	-0.055342	-3.58333	512	-0.00281784	0.95	2792	0.58501		-	STM1214	putative outer membrane protein
1102	STM14_1391	CDS	mfd	1257058	1260504	-	0.28926	2521	0.612954	0.29542	2793	0.596967	-0.25	1724	-0.888619	-0.883333	965	-0.701864			STM1216	transcription-repair coupling factor; similar to Escherichia coli transcription-repair coupling factor; mutation frequency decline (AAC74198.1); results in preferential repair of transcribed DNA
1106	STM14_1395	CDS	gki [J]	1264008	1264919	+	0.432332	2811	0.394705	0.569226	3186	0.224865	-1.6	1069	-0.0867199	-1.5	666	-0.209267			STM1220	N-acetyl-D-glucosamine kinase; catalyzes the formation of N-acetyl-D-glucosamine-6-phosphate from N-acetyl-D-glucosamine
1107	STM14_1396	CDS	cobB	1264938	1265759	+	0.171056	2265	0.877275	0.375584	2927	0.713922	0.916667	2614	0.45309	0.616667	2416	0.772288			STM1221	NAD-dependent deacetylase; Modulates the activities of several enzymes which are inactive in their acetylated form
1108	STM14_1396.J	CDS?		1265766	1265858	+	0.30713	2565	0.766736	0.186918	2578	0.864673									STM1222	hypothetical protein
1109	STM14_1398	CDS	potC	1266912	1267691	-	-0.023732	1851	-0.974065	0.132704	2469	0.852369	-1.06667	1274	-0.62534	-1.66667	603	-0.586768			STM1223	spermidine/putrescine ABC transporter membrane protein; can transport spermidine and putrescine but affinity is higher for spermidine; forms a complex of PotA2BCD; PotC is a membrane component
1110	STM14_1400	CDS	sifA	1268007	1269017	-	-3.08592	132	-0.0778785	-4.6659	81	-0.00486243	-3.31667	588	-0.0964149	-4.01667	204	-0.0989536		-	STM1224	secreted effector protein; translocated by the type III secretion system SPI-2; required for the formation of lysosomal glycoprotein structures (Sifs); required for maintenance of membrane in the Salmonella-containing vacuole; a cysteine residue with CAAX motif is modified by isoprenoid addition of protein geranylgeranyl transferase I; also modified by S-acylation
1111	STM14_1402	CDS	potB	1269346	1270209	-	-1.27392	336	-0.287964	-1.67118	315	-0.13424	-4.41667	294	-0.0152707	-4.55	153	-0.0289369		-	STM1225	spermidine/putrescine ABC transporter membrane protein; can transport spermidine and putrescine but affinity is higher for spermidine; forms a complex of PotA2BCD; PotB is a membrane component
1112	STM14_1402	CDS	potB	1269346	1270209	-	0.20652	2349	0.79079	0.215546	2637	0.792333	-1.91667	961	-0.130662	-0.583333	1152	-0.816323			STM1226	spermidine/putrescine ABC transporter membrane protein; can transport spermidine and putrescine but affinity is higher for spermidine; forms a complex of PotA2BCD; PotB is a membrane component
1113	STM14_1404	CDS	pepT	1271580	1272809	+	-1.00529	431	-0.232778	-0.831962	703	-0.311662	-0.533333	1537	-0.739185	-1.16667	806	-0.58938			STM1227	peptidase T; catalyzes the release of the N-terminal amino acid from a tripeptide
1114	STM14_1406.R	CDS?		1273569	1274858	+	0.56214	3026	0.368647	0.535454	3141	0.370985	-4.21667	343	-0.000804358	-3.95	208	-0.00279564		-	STM1228	Putative periplasmic protein
1116	STM14_1408	CDS	phoQ	1276100	1277563	-	-5.10315	54	-0.0162415	-4.51212	91	-0.0301124	-6.23333	51	-2.79422e-05	-7.6	24	-2.9233e-06		-	STM1230	sensor protein PhoQ; virulence sensor protein PhoQ (SW:PHOQ_SALTY); in two-component regulatory system with PhoP; ligand is Mg+
1117	STM14_1409	CDS	phoP	1277563	1278237	-	-4.08793	91	-0.00475262	-4.1822	104	-0.00324924	-6.33333	46	-1.62603e-05	-6.83333	46	-6.61426e-06		-	STM1231	DNA-binding transcriptional regulator PhoP; response regulator in two-component regulatory system with PhoQ; involved in magnesium starvation and stress
1118	STM14_1411	CDS	ycfC	1279735	1280382	-	-1.58411	266	-0.00515728	-1.68076	314	-0.00263224							-	-	STM1233	hypothetical protein; HflD; UPF0274; in Escherichia coli this protein is peripherally associated with the membrane and appears to act with lambda CII protein; in Haemophilus influenzae a knockout of the HI0638 gene affected paracytosis
1121	STM14_1414	CDS		1282096	1282425	-	-0.457882	965	-0.420747	-0.106336	1923	-0.877716	0.0833333	1947	0.967092	0.35	2108	0.928487			STM1236	putative periplasmic protein
1122	STM14_1415	CDS	rluB [J]_1	1282422	1283087	-	0.766816	3284	0.458205	0.347722	2870	0.767035									STM1237	putative ribosomal large subunit pseudouridine synthase
1123	STM14_1453	CDS		1304183	1304647	+	0.55263	3006	0.195399	0.407522	2974	0.334764	1.48333	3000	0.169078	1.95	3371	0.147197			STM2611	bacteriophage lysis protein
1125	STM14_1455	CDS		1305561	1306106	+	0.346818	2642	0.480711	0.178508	2563	0.747965	0.65	2411	0.25402	0.116667	1868	0.935675			STM2609	prophage DNA packaging protein
1126	STM14_1458	CDS		1308154	1309773	+	0.082424	2080	0.941994	0.084026	2365	0.941346	0.883333	2587	0.231923	0.0166667	1741	0.99333				phage portal protein, lambda family
1127	STM14_1466	CDS		1315412	1315813	+	0.215454	2366	0.855109	1.06179	3521	0.244858	1.56667	3053	0.0339288	0.566667	2359	0.630373			STM2598	phage minor tail protein U
1128	STM14_1470	CDS		1317320	1320415	+	0.465818	2860	0.696708	1.06496	3524	0.292452	0.883333	2586	0.19152	-0.05	1663	-0.977914			STM2594	phage tail component H-like protein
1130	STM14_1473.R	CDS		1321564	1322199	+	0.254054	2448	0.779623	0.837658	3406	0.261317	1.18333	2788	0.166459	0.25	1989	0.901504			STM2591	Phage tail assembly protein #Phage tail assembly protein K; Phage tail proteins 2
1131	STM14_1478.R	CDS		1326503	1328944	+							-6.35	45	-6.10506e-06	-1.01667	880	-0.499207			STM2588	probable tail fiber protein
1132	STM14_1479	CDS		1328944	1329528	+	-0.263944	1338	-0.815053	-0.583476	1012	-0.564037	-2.78333	723	-0.0054695	-2.78333	365	-0.011827		-	STM1868	phage tail assembly-like protein
1133	STM14_1480	CDS		1329626	1329826	-	-0.304602	1250	-0.767285	-0.59067	999	-0.510072	-2.6	774	-0.0386264	-2.8	361	-0.0593696			STM1867	PagJ
1135	STM14_1486	CDS		1336058	1337182	+	-0.993302	436	-0.587265	-1.82347	277	-0.264895									STM1239	putative cytoplasmic protein
1136	STM14_1490.J	CDS	envF	1338164	1339036	-	0.883738	3394	0.300143	-0.32608	1409	-0.73843									STM1240	EnvF
1137	STM14_1491	cDNA/sRNA?	IsrC [P]	1339203	1339362	+	-0.207126	1458	-0.867965	1.33564	3593	0.160763
1138	STM14_1492.J	CDS	msgA	1339441	1339764	-	0.41186	2774	0.778154	1.04922	3514	0.397584	-3.25	599	-0.100363	-1.31667	727	-0.694343			STM1241	virulence protein msga. {salmonella-related protein
1139	STM14_1493	CDS	envE	1339871	1340392	-	0.186132	2294	0.712563	0.34854	2872	0.423476	-7.4	6	-2.00402e-06	-3.93333	214	-0.00191996		-	STM1242	putative envelope protein; probable lipoprotein EnvE precursor (SW:ENVE_SALTY)
1140	STM14_1495	CDS		1340807	1341019	-	0.82959	3345	0.300143	0.58779	3210	0.45761									STM1243	cold shock-like protein; cold shock-like protein CspH (SW:CSPH_SALTY)
1141	STM14_1496	CDS		1341060	1341188	-	0.704408	3201	0.407487	0.73173	3339	0.367176	-3.68333	488	-0.00925343	-2.28333	439	-0.181038		-	STM1244	hypothetical protein
1142	STM14_1498.L	CDS/pseudo/sRNA?		1341463	1341640	+	-0.17214	1528	-0.914228	-0.290574	1479	-0.855199	-4.65	240	-0.00360222	-3.78333	225	-0.0294924		-	STM1245	pseudogene; in-frame stop following codon 4
1143	STM14_1501	CDS	pagC	1342226	1342783	+	0.780098	3300	0.243528	0.803316	3383	0.207866	-6.83333	17	-4.60089e-05	-4.2	184	-0.00683095		-	STM1246	virulence membrane protein PAGC precursor; (SW:PAGC_SALTY); PhoP regulated; reduced macrophage survival
1144	STM14_1504	pseudo		1343517	1343692	+	-0.376228	1111	-0.698762	-0.220682	1633	-0.834223	-4.21667	345	-0.0178883	-2.65	381	-0.238044		-	STM1248	pseudogene; frameshift
1145	STM14_1505	CDS	pliC	1344020	1344364	-	-0.772498	584	-0.608773	-1.12528	491	-0.416718	-4.71667	224	-0.000440278	-3.01667	319	-0.0264597		-	STM1249	lysozyme inhibitor; PliC; periplasmic lysozyme inhibitor of c-type lysozyme
1146	STM14_1508	CDS		1345067	1345339	+	-0.632166	720	-0.456456	-0.41626	1246	-0.64673	-3.55	519	-0.0502776	-0.483333	1228	-0.913154			STM1250	putative cytoplasmic protein
1147	STM14_1509.R	CDS		1345488	1345958	+	-0.231874	1405	-0.75411	-0.290148	1480	-0.684426	-2.88333	682	-0.0182764	-3.58333	243	-0.0107212		-	STM1251	Small heat shock protein
1148	STM14_1511	CDS		1346297	1347340	+	-0.156206	1562	-0.877117	-0.73707	805	-0.353791	-4.65	241	-0.00047322	-4.51667	155	-0.00114246		-	STM1252	putative cytoplasmic protein
1149	STM14_1512	CDS		1347423	1347953	-	0.341532	2635	0.759901	-0.776582	754	-0.416718	-1.46667	1115	-0.232091	-1.3	730	-0.466832			STM1253	putative inner membrane protein; similar to Escherichia coli putative cytochrome (AAC75040.1)
1150	STM14_1513	CDS		1348102	1348416	-	-0.29876	1267	-0.632955	-0.238756	1593	-0.715837	-3.76667	459	-0.000813176	-1.06667	852	-0.460089			STM1254	putative outer membrane lipoprotein
1151	STM14_1515	CDS	nikA2 [R]	1349098	1350732	+	-0.062264	1764	-0.944078	-0.089904	1960	-0.914755	-0.533333	1539	-0.5436	0.733333	2551	0.548647			STM1255	putative ABC transporter periplasmic binding protein; putative substrate-binding protein (gi|2337942)
1152	STM14_1516.J	CDS	nikB2 [R]	1350729	1351706	+	0.195514	2319	0.791505	0.11846	2439	0.882247	-0.516667	1541	-0.576335	-1.01667	882	-0.381669			STM1256	putative transmembrane protein
1153	STM14_1517	CDS	nikC2 [R]	1351696	1352508	+	0.295146	2537	0.688119	-0.2379	1596	-0.755904	-1.43333	1133	-0.116086	-0.833333	989	-0.557035			STM1257	putative ABC transporter protein; putative transmembrane protein (gi|2337944)
1154	STM14_1518	CDS		1352502	1353299	+	-0.928978	476	-0.261333	-1.17508	463	-0.129127	-1.48333	1109	-0.226995	-1.61667	620	-0.333012		-	STM1258	putative ABC-type transport system ATPase component; putative ATPase (gi|2337945); contain duplicated ATPase domain
1155	STM14_1519	CDS	nikE2 [R]	1353293	1353883	+	0.849364	3364	0.159747	0.52927	3133	0.386101	-2.73333	742	-0.0395417	-2.23333	456	-0.179571		-	STM1259	putative ABC-type transport system ATPase component; putative ATPase (gi|2337946); contains duplicated ATPase domain
1156	STM14_1520	CDS		1353965	1355098	-	0.76879	3286	0.172668	0.395752	2952	0.496716									STM1260	putative inner membrane protein
1157	STM14_1521	CDS		1355292	1355618	+	-0.064314	1756	-0.961939	0.029842	2251	0.987131	1.42526e-15	1883	1	0.7	2516	0.618706			STM1261	putative cytoplasmic protein
1158	STM14_1522	tRNA		1355627	1355703	+	-0.242974	1377	-0.779475	-0.30068	1462	-0.724244	-1.35	1160	-0.272507	-1.45	680	-0.39615				hypothetical tRNA
1159	STM14_1523	CDS	zinT [R]	1355815	1356462	+	-0.943344	466	-0.468229	-1.68078	313	-0.157435	-4.41667	293	-0.0237921	-1.48333	673	-0.630373		-	STM1263	hypothetical protein; similar to C-terminus of adhesion lipoprotein
1160	STM14_1525.R	CDS	aadA	1356490	1357359	+	0.73122	3233	0.286391	0.054138	2306	0.952334	-1.7	1035	-0.292511	-0.633333	1107	-0.844724			STM1264	Streptomycin 3&#39;&#39;-O-adenylyltransferase (EC 2.7.7.47) @ Spectinomycin 9-O-adenylyltransferase; Aminoglycoside adenylyltransferases, Aminoglycoside adenylyltransferases
1161	STM14_1526.RJ	CDS		1357450	1358097	+	-0.401122	1067	-0.517766	0.030434	2252	0.972105	-4.06667	382	-0.00244817	-0.966667	917	-0.625567			STM1265	Putative regulatory protein
1162	STM14_1527	CDS		1358166	1359014	+	0.97844	3464	0.491971	1.35787	3599	0.306889	-5.45	129	-0.000164209	-1.95	526	-0.199315		-	STM1266	putative transcriptional regulator; similar to Escherichia coli putative transcriptional regulator (AAC74246.1)
1163	STM14_1529	CDS		1359269	1359517	-	-0.151024	1572	-0.813627	0.004454	2179	0.995698	-3.36667	570	-0.00494674	-0.966667	916	-0.58557	+		STM1267	putative cytoplasmic protein
1164	STM14_1530	CDS		1359596	1359745	-	-0.600104	760	-0.296014	-0.405802	1267	-0.475081	-4.3	325	-0.0205578	-4.13333	188	-0.0554261		-	STM1268	putative cytoplasmic protein
1165	STM14_1531	CDS		1359828	1360373	+	0.629456	3116	0.24567	0.525286	3125	0.318542	-2.96667	671	-0.00478845	-0.566667	1162	-0.744105			STM1269	chorismate mutase; catalyzes the interconversion of chorismate to prephenate
1166	STM14_1532	CDS	yeaS	1360570	1361208	+	-0.539296	836	-0.559832	-0.99458	562	-0.231983	-4.01667	390	-0.00532402	-3.18333	290	-0.0462341		-	STM1270	leucine export protein LeuE
1167	STM14_1534	CDS	yeaR	1361381	1361743	+	0.389234	2725	0.561404	-0.09865	1942	-0.90373									STM1271	putative cytoplasmic protein
1169	STM14_1537	CDS		1362158	1362799	+	-0.282138	1292	-0.739027	0.170242	2549	0.851294	-1.95	947	-0.215353	-0.616667	1113	-0.847754			STM1273	putative nitric oxide reductase
1170	STM14_1538	CDS		1362921	1363106	+	0.319426	2592	0.572238	0.392014	2947	0.463136	-2.48333	810	-0.113506	-1.05	858	-0.691502				hypothetical protein
1171	STM14_1538.P	sRNA_JV	IsrE [P]	1362850	1362947	-	0.005706	1911	0.996407	0.282334	2770	0.84604	-2.1	902	-0.215353	0.733333	2558	0.826681				represses sodB mRNA, induced during macrophage infection; hypothetical protein
1172	STM14_1539	CDS	yeaQ	1363114	1363362	+							-2.06667	913	-0.165108	0.866667	2700	0.742769			STM1274	hypothetical protein
1173	STM14_1542	CDS	yaoF	1363795	1364046	+							-2.03333	920	-0.219496	-0.766667	1020	-0.812931			STM1275	putative hemolysin
1174	STM14_1543	CDS		1364115	1364426	+	0.562904	3027	0.613431	-0.344088	1373	-0.779887	-4.1	369	-0.00207211	-1.5	663	-0.371622			STM1276	putative periplasmic protein
1175	STM14_1543	CDS		1364115	1364426	+	1.48893	3630	0.0377184	0.855414	3417	0.243071	-0.05	1854	-0.972875	0.883333	2718	0.620276			STM1277	putative periplasmic protein
1176	STM14_1546.J	CDS		1364771	1364911	+	0.149966	2227	0.866259	-0.591464	995	-0.409048	-0.35	1651	-0.754767	0.25	1987	0.913655			STM1278	hypothetical protein
1177	STM14_1548	CDS	yeaM	1366163	1366957	+	1.76081	3658	0.023931	1.14157	3549	0.154633	-1.05	1281	-0.116086	0.316667	2069	0.807377			STM1279	putative regulatory protein; similar to Escherichia coli putative AraC-type regulatory protein (AAC74860.1); AraC/XylS family
1179	STM14_1551.RJ	CDS		1367553	1367696	+	0.997038	3477	0.184407	0.790118	3377	0.281935									STM1281	putative inner membrane protein
1180	STM14_1552.RJ	CDS	yeaK	1367693	1368220	-	0.310066	2573	0.582169	0.261664	2732	0.654643	-1.88333	969	-0.210121	0.55	2348	0.859499			STM1282	Putative uncharacterized protein YeaK
1181	STM14_1553	CDS	yeaJ	1368261	1369754	-	0.593948	3077	0.477687	-0.0512	2060	-0.963375	-5.83333	84	-0.000771723	-1.63333	616	-0.462813			STM1283	putative methyl-accepting chemotaxis protein; contains diguanylate cyclase/phosphodiesterase domain 1
1182	STM14_1556	CDS	yeaH	1370395	1371681	-	-0.402498	1066	-0.81471	-1.29375	414	-0.371619	-3.91667	420	-0.000446805	-0.316667	1371	-0.879791	+		STM1284	hypothetical protein
1183	STM14_1558.J	CDS	ftsZ [D]	1371804	1373768	-	0.992526	3473	0.233347	1.19598	3565	0.129127	0.333333	2149	0.862401	1.53333	3202	0.503994	+		STM1285	putative Ser protein kinase
1184	STM14_1560	CDS	mipA	1374166	1374912	+	-0.783754	574	-0.372134	-1.069	525	-0.186668	-0.683333	1462	-0.628166	-0.383333	1310	-0.893255			STM1286	MltA-interacting protein A; scaffolding protein for murein-synthesizing holoenzyme
1185	STM14_1561	CDS	aslB [D]	1375202	1376398	+	0.539572	2986	0.453393	0.813582	3388	0.222021	-0.266667	1707	-0.804881	0.766667	2576	0.584662			STM1287	arylsulfatase regulator; similar to Escherichia coli putative arylsulfatase regulator (AAC76803.1)
1186	STM14_1562	CDS		1376495	1377352	+	-0.155054	1563	-0.89122	0.43846	3012	0.663497	0.766667	2474	0.444928	0.266667	2006	0.907026			STM1288	putative aldehyde reductase; similar to Escherichia coli putative aldehyde reductase (AAC74851.1)
1187	STM14_1563	CDS	yeaD	1377451	1378335	-	0.559506	3022	0.499992	0.515146	3109	0.533253	1.95	3229	0.0474603	1.71667	3304	0.161271			STM1289	aldose 1-epimerase
1188	STM14_1567	CDS	msrB [R]	1379977	1380420	+	0.28003	2500	0.648557	0.046168	2290	0.950898	-0.666667	1467	-0.56434	-1.33333	718	-0.355814			STM1291	methionine sulfoxide reductase B; this stereospecific enzymes reduces the R isomer of methionine sulfoxide while MsrA reduces the S form; provides protection against oxidative stress
1189	STM14_1568	CDS	yeaC	1380462	1380740	+	-0.611868	745	-0.376745	-0.38865	1299	-0.58228	0.7	2438	0.606887	0.433333	2224	0.864882			STM1292	putative cytoplasmic protein
1190	STM14_1570	CDS	pncA	1381091	1381747	-	0.256988	2456	0.796868	-0.124676	1872	-0.908793	-0.15	1788	-0.899838	-0.85	983	-0.544514			STM1293	nicotinamidase/pyrazinamidase; catalyzes the formation of nicotinate from nicotinamide in NAD biosynthesis
1192	STM14_1573	CDS	sppA	1382886	1384742	-	-3.28679	119	-0.00842977	-5.12357	65	-0.000132172								-	STM1295	protease 4; SppA; catalyzes the degradation of cleaved signal peptides; essential to maintain secretion of mature proteins across the membrane
1193	STM14_1574	CDS	ydjA	1384916	1385467	+	-0.662594	686	-0.41327	-0.826484	709	-0.273572	-0.3	1691	-0.890932	0.1	1838	0.981663			STM1296	hypothetical protein
1194	STM14_1575	CDS	selD	1385585	1386628	+	0.534158	2978	0.331207	-0.080832	1982	-0.907012									STM1297	selenophosphate synthetase; catalyzes the formation of selenophosphate from selenide and ATP
1195	STM14_1576	CDS	topB	1386633	1388582	+	0.713332	3214	0.369798	0.21948	2642	0.819343	0.233333	2069	0.783	0.2	1959	0.905775			STM1298	DNA topoisomerase III; decatenates replicating daughter chromosomes
1196	STM14_1577	CDS	gdhA	1388612	1389955	-	1.08824	3515	0.184407	0.548178	3157	0.524836	-1	1302	-0.433744	-0.5	1212	-0.836073			STM1299	glutamate dehydrogenase; converts 2-oxoglutarate to glutamate; in Escherichia coli this enzyme plays a role in glutamate synthesis when the cell is under energy restriction; uses NADPH; forms a homohexamer
1197	STM14_1578	CDS		1390194	1390469	+	-0.135362	1603	-0.914228	-0.280832	1505	-0.823715	-5.38333	135	-2.25385e-06	-6.95	41	-7.35262e-08		-	STM1300	putative periplasmic protein
1198	STM14_1578	CDS		1390194	1390469	+	0.588614	3062	0.323853	0.565846	3179	0.32423	-4.84936e-15	1878	1	-0.433333	1266	-0.633266			STM1301	putative periplasmic protein
1199	STM14_1580	CDS	xthA	1390918	1391724	-	-0.417218	1039	-0.480999	-1.2317	431	-0.0156512	-3.8	454	-0.0163359	-1.1	838	-0.662319		-	STM1302	exonuclease III; removes the damaged DNA at cytosines and guanines by cleaving on the 3' side of the AP site by a beta-elimination reaction
1200	STM14_1582	CDS	argD_1	1392170	1393396	+	0.769986	3291	0.301438	-0.22241	1629	-0.805487	-0.466667	1582	-0.439092	-0.366667	1329	-0.701864			STM1303	bifunctional succinylornithine transaminase/acetylornithine transaminase; catalyzes the transamination of 2-N-succinylornithine and alpha-ketoglutarate into 2-N-succinylglutamate semialdehyde and glutamate; also functions as the catabolic acetylornithine aminotransferase catalyzing the formation of 2-N-acetylglutamate semialdehyde and glutamate from 2-N-acetylornithine and alpha-ketoglutarate
1201	STM14_1583	CDS	astA	1393387	1394421	+	0.313078	2581	0.713963	-0.157456	1790	-0.864245	0.0166667	1894	0.992942	0.116667	1854	0.972705	-		STM1304	arginine succinyltransferase
1202	STM14_1584	CDS	astD	1394418	1395896	+	-0.049244	1790	-0.96135	-0.119866	1886	-0.89842									STM1305	succinylglutamic semialdehyde dehydrogenase; a high throughput screen identified this enzyme as an aldehyde dehydrogenase with broad substrate specificity; converts succinylglutamate semialdehyde and NAD to succinylglutamate and NADH
1203	STM14_1585	CDS	astB	1395893	1397236	+	1.20119	3563	0.143263	0.657144	3276	0.436158	-1.21667	1209	-0.0661166	-0.516667	1207	-0.629855			STM1306	succinylarginine dihydrolase; catalyzes the hydrolysis of 2-N-succinylarginine into 2-N-succinylornithine, ammonia and carbon dioxide in arginine degradation
1204	STM14_1586	CDS	astE	1397229	1398197	+	0.50932	2936	0.645175	0.00028	2166	0.999766	-4.1	372	-0.0216563	-3.23333	284	-0.133865		-	STM1307	succinylglutamate desuccinylase; catalyzes the formation of succinate and glutamate from N(2)-succinylglutamate in arginine catabolism
1205	STM14_1588	CDS	spy	1398533	1399018	+	-0.085994	1715	-0.929342	-0.738404	802	-0.322341	-3.58333	511	-1.80816e-05	-3.38333	265	-4.03903e-05		-	STM1308	periplasmic protein; periplasmic protein induced by stress response via Cpx and BaeSR system; similar to CpxP
1206	STM14_1589	CDS	cho [R]	1399093	1400001	-	0.264168	2475	0.839836	1.01884	3500	0.334924	-4.1	370	-0.00872929	-2.76667	366	-0.13187		-	STM1309	nucleotide excision repair endonuclease; 3' incision activity; acts with UvrC
1208	STM14_1592	CDS	osmE	1401141	1401482	+	0.663504	3152	0.482017	0.073264	2345	0.952334	-3.11667	627	-0.0482412	-1.08333	847	-0.677928			STM1311	DNA-binding transcriptional activator OsmE; osmotically-inducible lipoprotein E; activator of ntr-like gene protein
1209	STM14_1594	CDS	celA	1401783	1402103	+	-0.49108	918	-0.419186	-0.080464	1985	-0.913327									STM1312	N,N'-diacetylchitobiose-specific PTS system transporter subunit IIB; catalyzes the phosphorylation of incoming sugar substrates concomitant with their translocation across the cell membrane; involved in N,N'-diacetylchitobiose transport
1210	STM14_1595	CDS	celB	1402186	1403544	+	-0.323206	1211	-0.712563	-0.303038	1457	-0.728904	-6.3	47	-3.08886e-08	-1.73333	584	-0.0170687		-	STM1313	N,N'-diacetylchitobiose-specific PTS system transporter subunit IIC; catalyzes the phosphorylation of incoming sugar substrates concomitant with their translocation across the cell membrane; involved in N,N'-diacetylchitobiose transport
1211	STM14_1596	CDS	celC	1403595	1403942	+	-0.573246	789	-0.501969	-0.584656	1011	-0.480482									STM1314	N,N'-diacetylchitobiose-specific PTS system transporter subunit IIA; catalyzes the phosphorylation of incoming sugar substrates concomitant with their translocation across the cell membrane; involved N,N'-diacetylchitobiose transport
1212	STM14_1597	CDS	celD	1403953	1404795	+							-6.41667	42	-9.4122e-05	-5.55	97	-0.000642235		-	STM1315	DNA-binding transcriptional regulator ChbR; represses the celABCDF-ydjC operon involved in carbon uptake
1213	STM14_1598	CDS	celF	1404920	1406275	+	-0.012002	1876	-0.98767	-0.314764	1437	-0.678768	-3.75	466	-0.0262004	-2.11667	481	-0.355814	-		STM1316	phospho-beta-glucosidase/cellobiose-6-phosphate hydrolase; similar to Escherichia coli phospho-beta-glucosidase; cryptic (AAC74804.1)
1214	STM14_1599	CDS	celG	1406288	1407046	+							-2.81667	707	-0.0136585	-2.41667	417	-0.0680129		-	STM1317	hypothetical protein
1215	STM14_1600	CDS	katE	1407090	1409342	-	-0.962272	455	-0.224273	-0.971516	582	-0.197277	-0.483333	1571	-0.730892	0.35	2114	0.902305		-	STM1318	hydroperoxidase II; Catalase HPII; monofunctional catalase that decomposes hydrogen peroxide into water and oxygen; serves to protect cells from the toxic effects of hydrogen peroxide
1216	STM14_1603	CDS	cedA	1409707	1409949	+	0.860716	3377	0.540776	1.15604	3553	0.379277	2.06667	3262	0.122735	-0.666667	1084	-0.79606			STM1319	cell division modulator; affects inhibition after overreplication of chromosome in dnaAcos mutants
1217	STM14_1604	CDS	gltP [J]_1	1410051	1411442	-	0.003454	1906	0.996055	0.370686	2917	0.570113									STM1320	kinase/transporter-like protein; similar to Escherichia coli part of a kinase (AAC74799.1)
1219	STM14_1606	CDS	yniC	1412316	1412984	-	0.406988	2763	0.56625	0.209468	2623	0.799472	-1.26667	1187	-0.0785789	0.466667	2252	0.701667			STM1322	2-deoxyglucose-6-phosphatase; YniC; catalyzes the dephosphorylation of 2-deoxyglucose 6-phosphate, mannose 6-phosphate and p-nitrophenyl phosphate
1220	STM14_1607	CDS	yniB	1413133	1413669	+	-0.017146	1864	-0.980998	0.013204	2205	0.9893	0.65	2410	0.501797	1.55	3217	0.166419			STM1323	putative regulatory protein
1221	STM14_1608	CDS		1413712	1414572	-							-2.1	903	-0.0381867	-1.76667	576	-0.159467			STM1324	putative cytoplasmic protein
1222	STM14_1609	CDS	ydiZ	1414679	1414969	-	0.48472	2889	0.429384	0.227248	2660	0.745413	-0.433333	1592	-0.815816	-0.2	1472	-0.959326			STM1325	putative cytoplasmic protein
1223	STM14_1610	CDS	pfkB	1415066	1415998	-	-0.061574	1765	-0.951429	-0.39734	1282	-0.621122	-2.85	690	-0.0563077	-0.85	977	-0.749868			STM1326	6-phosphofructokinase 2; similar to Escherichia coli 6-phosphofructokinase II; suppressor of pfkA (AAC74793.1)
1224	STM14_1611	CDS	ydiY	1416287	1417045	+	0.664352	3153	0.553584	0.167178	2541	0.903205	-4.96667	191	-0.000953424	-3.83333	222	-0.0145129		-	STM1327	putative outer membrane protein; salt-inducible
1225	STM14_1612	CDS		1417094	1418053	-	0.337526	2625	0.892945	1.53421	3625	0.443418	-3.71667	481	-0.0168381	0.416667	2186	0.909953			STM1328	putative outer membrane protein
1226	STM14_1613	CDS		1418196	1418510	+	-0.709342	634	-0.554288	-0.571926	1028	-0.649674	-3.33333	582	-0.0104482	-0.1	1610	-0.97622			STM1329	putative inner membrane protein
1227	STM14_1614	CDS		1418507	1419361	+	0.314822	2586	0.684506	-0.24407	1577	-0.761558	-3.5	535	-0.00428088	0.1	1830	0.974101			STM1330	putative DNA/RNA non-specific endonuclease
1228	STM14_1615	CDS		1419534	1419740	+	0.47891	2880	0.476598	0.829052	3400	0.178478	-5.98333	66	-0.00250317	-4.25	182	-0.0463005		-	STM1331	hypothetical protein
1229	STM14_1616	CDS	rfc	1420063	1421286	-	-1.73135	241	-0.0194734	-1.4413	367	-0.0473068	-2.58333	777	-0.00153643	-2.11667	480	-0.0142056		-	STM1332	O-antigen polymerase; O-antigen polymerase (SW:RFC_SALTY)
1234	STM14_1626	CDS	ihfA	1429045	1429344	+	-4.2761	83	-2.43e-05	-3.50721	133	-0.000172732	-3.93333	418	-0.00341808	-4.46667	162	-0.002557		-	STM1339	integration host factor subunit alpha; This protein is one of the two subunits of integration host factor, a specific DNA-binding protein that functions in genetic recombination as well as in transcriptional and translational control
1235	STM14_1626.P	sRNA_JV	STnc540 [P]	1429345	1429546	+	0.169066	2259	0.747622	0.22757	2661	0.649674	-0.4	1619	-0.724125	0.833333	2655	0.589634	-
1236	STM14_1627.J	CDS	btuC	1429538	1430527	+							-0.233333	1730	-0.833248	-0.166667	1525	-0.942006				vitamin B12 ABC transporter, permease protein BtuC, putative
1237	STM14_1628	CDS	btuE	1430619	1431170	+	0.14496	2220	0.902225	-0.582138	1015	-0.557827	-0.95	1332	-0.580886	0.683333	2504	0.821486			STM1341	putative glutathione peroxidase; similar to glutathione peroxidase; member of the btuCED operon which is required for vitamin B12 transport across the inner membrane
1238	STM14_1629	CDS	btuD	1431170	1431919	+	-0.544688	827	-0.552337	0.02055	2224	0.989217	-4.65	243	-0.00523193	-2.25	453	-0.272534		-	STM1342	vitamin B12-transporter ATPase; ATP-binding protein that acts with the transmembrane protein BtuC and the solute binding protein BtuF to transport vitamin B12 into the cell
1240	STM14_1632	CDS	ydiV	1432774	1433487	+	0.282156	2506	0.582349	-0.148838	1816	-0.801506	-3.21667	609	-0.102013	-0.216667	1455	-0.964532	+		STM1344	hypothetical protein; putative diguanylate cyclase/phosphodiesterase domain 1
1241	STM14_1633	CDS	ydiU	1433549	1434991	+	0.587398	3061	0.586435	1.62857	3636	0.0774425									STM1345	hypothetical protein
1242	STM14_1634	CDS	ydiE	1435026	1435217	-	0.575024	3043	0.240556	0.368616	2909	0.453121	-1.43333	1129	-0.0873981	0.0666667	1793	0.976661			STM1346	hypothetical protein
1243	STM14_1635	CDS	aroH	1435374	1436420	-	-0.47237	937	-0.547082	-0.769714	765	-0.281128	-3.11667	629	-0.0454839	-1.05	860	-0.684522	-		STM1347	phospho-2-dehydro-3-deoxyheptonate aldolase; tryptophan sensitive; catalyzes the formation of 3-deoxy-D-arabino-hept-2-ulosonate 7 phosphate from phosphoenolpyruvate and D-erythrose 4-phosphate
1244	STM14_1637	CDS	ydiA	1436576	1437409	-	-0.87953	503	-0.216484	-0.508996	1114	-0.481897	-3.75	469	-0.0288916	-1.48333	672	-0.57698		-	STM1348	hypothetical protein
1245	STM14_1639	CDS	pps	1437746	1440124	+	0.757694	3269	0.306736	0.774252	3360	0.272067	-3.33333	581	-0.0179333	-0.9	947	-0.69856			STM1349	phosphoenolpyruvate synthase; catalyzes the formation of phosphoenolpyruvate from pyruvate
1246	STM14_1640	CDS	ydiD	1440166	1441806	-	1.39408	3615	0.0531794	0.89242	3441	0.223691	-3.6	508	-0.0279708	-0.833333	985	-0.780294			STM1350	short chain acyl-CoA synthetase; acts in anaerobic beta-oxidation of fatty acids; possible ligase/synthase involved in anaerobic growth on fatty acids
1247	STM14_1641	CDS	fixX [R]	1441896	1442189	-	0.070614	2048	0.929342	0.090508	2384	0.909651	-0.733333	1434	-0.684024	-0.0666667	1651	-0.989172			STM1351	putative ferredoxin
1248	STM14_1642	CDS	fixC_2	1442186	1443472	-	-0.253604	1360	-0.760626	-0.27193	1520	-0.745644	-2.98333	664	-0.170619	-3.88333	218	-0.153417		-	STM1352	hypothetical protein; similar to Escherichia coli flavoprotein; probably electron transport (AAC74769.1)
1249	STM14_1643	CDS	ydiR	1443529	1444464	-							-6.45	39	-8.62044e-06	-2.48333	409	-0.0471332		-	STM1353	electron transfer flavoprotein subunit YdiR; May play a role in a redox process
1251	STM14_1646	CDS	ydiP	1445713	1446603	+	-0.357098	1150	-0.739027	0.031464	2254	0.984234	-2.21667	867	-0.0655685	-1.38333	698	-0.421112			STM1355	putative transcriptional regulator; similar to Escherichia coli putative AraC-type regulatory protein (AAC74766.1); AraC family
1252	STM14_1647	CDS	ydiO	1446679	1447830	-	1.41907	3618	0.0743342	1.11621	3539	0.161033	1.5	3012	0.19939	2.13333	3406	0.140338			STM1356	putative acyl-CoA dehydrogenase; may play a role in electron transport between the anaerobic fatty acid oxidation pathway and the respiratory chain
1253	STM14_1648	CDS	ydiF	1447844	1449439	-	-0.404336	1064	-0.609767	-0.378354	1311	-0.634019	-2.61667	770	-0.0877553	-2.01667	496	-0.337915			STM1357	putative acetyl-CoA/acetoacetyl-CoA transferase beta subunit; similar to Escherichia coli putative enzyme (AAC74764.1)
1254	STM14_1649.J	CDS	aroD	1449593	1450456	-	-1.22245	347	-0.00191391	-1.20738	441	-0.00185882	-1.01667	1295	-0.0838837	-0.883333	966	-0.248479		-	STM1358	3-dehydroquinate dehydratase, type I
1255	STM14_1649.J	CDS	aroD	1449593	1450456	-	-0.280528	1294	-0.658355	-1.09977	506	-0.0325805	-5.95	70	-0.00249429	-6.51667	56	-0.00241448		-	STM1359	3-dehydroquinate dehydratase, type I
1256	STM14_1650.J	CDS		1451235	1451360	-	0.381566	2712	0.458205	-0.145556	1826	-0.813441	-0.383333	1625	-0.573558	0.416667	2189	0.682869			STM1360	hypothetical protein
1257	STM14_1654	CDS	ydiM	1452928	1454139	-	-0.43214	1010	-0.824838	-0.413482	1250	-0.842604	-5.73333	94	-0.000513864	-3.86667	220	-0.0211926		-	STM1361	putative transport protein; similar to Escherichia coli putative transport system permease protein (AAC74760.1); MFS family
1258	STM14_1655	CDS	ydiL	1454280	1454639	-	-0.078546	1729	-0.920159	0.260904	2731	0.714901	-3.18333	619	-0.00196357	-0.916667	944	-0.50471			STM1362	putative cytoplasmic protein
1259	STM14_1656	sRNA	rprA	1454807	1454913	-	1.30216	3594	0.376745	1.00466	3494	0.490189	1.51667	3023	0.00362473	1.21667	3003	0.0316678			STM1363
1260	STM14_1656	sRNA	rprA	1454807	1454913	-	-0.248702	1373	-0.710412	-0.246198	1569	-0.709172	-3	661	-0.00606919	-1.5	668	-0.267296		-
1261	STM14_1657	CDS	ydiK	1455097	1456215	-	-0.045756	1795	-0.974523	0.939192	3463	0.414011	-0.4	1618	-0.862167	0.4	2169	0.935051			STM1364	putative inner membrane protein; YdiK; inner membrane protein; ydiK promoter presents a PurR sequence, suggesting that its expression is purine-regulated; unknown function
1262	STM14_1659	CDS	ydiJ	1456480	1459536	+	-0.15968	1552	-0.903517	-0.245862	1571	-0.852369	-0.983333	1311	-0.538304	-0.25	1420	-0.947369			STM1365	putative oxidase; similar to Escherichia coli putative oxidase (AAC74757.1)
1263	STM14_1659.J	CDS?		1459500	1460018	-							-0.7	1452	-0.763656	-0.266667	1416	-0.958907			STM1366	hypothetical protein
1264	STM14_1661	CDS	ydiH	1460003	1460230	+							-1.86667	976	-0.133259	1.9071e-15	1730	1			STM1367	putative cytoplasmic protein
1265	STM14_1661.P	sRNA_JV	RydB [P]	1460402	1460496	+	-0.114394	1652	-0.933085	0.661118	3283	0.54716	-1.3	1179	-0.0779155	-0.233333	1440	-0.887695			rydB
1266	STM14_1661.P	sRNA_JV	RydB [P]	1460402	1460496	+	0.45202	2839	0.653033	0.890468	3439	0.314645	-0.733333	1426	-0.297758	-0.1	1606	-0.956194
1267	STM14_1662	CDS	gltP [J]_2	1460518	1461864	-	0.627382	3111	0.534318	0.521708	3119	0.608912	2.26667	3317	0.0952071	1.9	3357	0.294282			STM1368	putative Na+-dicarboxylate symporter; similar to Escherichia coli part of a kinase (AAC74799.1)
1268	STM14_1663	CDS	sufA	1462291	1462659	+							-1.41667	1141	-0.122409	-0.783333	1006	-0.593188			STM1369	iron-sulfur cluster assembly scaffold protein; functions as a scaffold on which iron-sulfur clusters ([2Fe-2S]; [4Fe-4S]) are assembled; forms a homodimer; similar to IscA protein
1270	STM14_1665	CDS	sufC	1464172	1464918	+	-0.406876	1059	-0.445286	-0.032822	2091	-0.963375	-1.36667	1152	-0.0618796	-0.166667	1524	-0.928487			STM1371	cysteine desulfurase ATPase component; part of SUF system involved in inserting iron-sulfur clusters into proteins; in Escherichia coli this protein forms a complex with SufBD; the SufBCD complex stimulates the cysteine desulfurase SufS in conjunction with SufE
1271	STM14_1666	CDS	sufD	1464893	1466164	+							-4.41667	297	-0.0209554	-2.11667	482	-0.429445			STM1372	cysteine desulfurase activator complex subunit SufD; with SufBC activates cysteine desulfurase SufS
1272	STM14_1667	CDS	sufS	1466161	1467381	+	-0.848428	533	-0.0833355	-0.2407	1587	-0.678768	0.466667	2262	0.719809	0.466667	2262	0.835173			STM1373	selenocysteine lyase; catalyzes the formation of L-alanine and selenide from selenocysteine
1273	STM14_1668	CDS	sufE_1	1467394	1467810	+	-0.06385	1758	-0.941418	0.051714	2299	0.952334	-2.78333	726	-0.0727417	-0.416667	1288	-0.913154			STM1374	cysteine desufuration protein SufE; Acts with SufS to catalyze the formation of L-alanine from L-cysteine
1274	STM14_1669	CDS	srfK [D]_2	1467965	1468966	+	-0.456074	968	-0.470882	-0.20424	1675	-0.780576	-0.983333	1313	-0.556846	-0.583333	1151	-0.851088			STM1375	hypothetical protein; contains putative LysM domain
1277	STM14_1672	CDS	pykF	1469902	1471314	-	-0.207398	1457	-0.81471	-0.336394	1387	-0.694283	-0.616667	1488	-0.340066	0.283333	2032	0.819963			STM1378	pyruvate kinase; catalyzes the formation of phosphoenolpyruvate from pyruvate
1278	STM14_1673	CDS	orf48	1471716	1473059	-	-0.478354	929	-0.794297	-0.203118	1678	-0.920335	-0.783333	1402	-0.56434	-0.05	1660	-0.989172			STM1379	putative amino acid permease; amino acid permease YeeF-like protein (gi|1526981)
1279	STM14_1674	CDS	orf32	1473081	1473974	-	0.103552	2132	0.901881	0.040612	2279	0.964507	-5.31667	147	-0.00204683	-1.61667	626	-0.482251			STM1380	putative proline iminopeptidase; hydrolase or acyltransferase (gi|1526980)
1280	STM14_1675	CDS	orf245	1474033	1474770	-	0.240938	2415	0.901881	0.638686	3250	0.722521	-0.05	1847	-0.981589	1.55	3207	0.504407			STM1381	putative cytoplasmic protein; ORF 245 (gi|4456875); similar to STM3548
1281	STM14_1676	CDS	orf408	1474782	1476008	-	-0.717046	624	-0.236308	-0.213746	1648	-0.765195	-3.78333	456	-0.00539972	-0.883333	961	-0.675615		-	STM1382	putative regulatory protein; ORF 408 (gi|4456874); DeoR family
1282	STM14_1677	CDS	ttrA	1476331	1479393	-	1.53178	3638	0.013272	1.2901	3587	0.0332658	-4.33333	321	-0.000875084	-1.93333	529	-0.182427		-	STM1383	tetrathionate reductase complex subunit A; tetrathionate reductase subunit A; TtrA (gi|4456873)
1283	STM14_1678	CDS	ttrC	1479386	1480408	-	0.157622	2241	0.823952	0.082038	2361	0.91316	-0.666667	1470	-0.531988	-0.333333	1355	-0.873229			STM1384	tetrathionate reductase complex subunit C; tetrathionate reductase subunit C; TtrC (gi|4456872)
1284	STM14_1679	CDS	ttrB	1480409	1481161	-	0.593252	3075	0.41327	0.646718	3261	0.343556	-1.33333	1166	-0.0865166	-1.66667	609	-0.0751496			STM1385	tetrathionate reductase complex subunit B; tetrathionate reductase subunit B; TtrB (gi|4456871)
1285	STM14_1680	CDS	ttrS	1481325	1483103	+	-0.037976	1817	-0.97031	-0.31637	1428	-0.725204	-2.01667	923	-0.0389648	-1.21667	774	-0.366392			STM1386	sensory histidine kinase; tetrathionate reductase complex; TtrS (gi|4456870); two-component regulatory system
1286	STM14_1681	CDS	ttrR	1483060	1483698	+	-0.711632	630	-0.465669	-0.023636	2110	-0.989131	-0.133333	1789	-0.941738	0.333333	2076	0.926305			STM1387	response regulator; tetrathionate reductase complex; TtrR (gi|4456869); two-component regulatory system
1287	STM14_1682	CDS	orf70	1483796	1484008	+	1.84296	3666	0.00950855	1.69019	3647	0.014951	0.0333333	1911	0.984413	0.533333	2321	0.836073			STM1388	hypothetical protein; hypothetical 7.9 kDa protein in ssrB-ttRr intergenic region (ORF70) (SW:YDHZ_SALTY)
1288	STM14_1683	CDS	orf319	1484104	1485063	-	-1.5509	270	-0.0280513	-1.6234	327	-0.0171283	-0.816667	1386	-0.365799	1.21667	3004	0.290537		-	STM1389	putative inner membrane protein; ORF 319 (gi|4456867)
1289	STM14_1684	CDS	orf242	1485236	1485964	-	0.909098	3412	0.170225	0.81995	3396	0.200785	-5.53333	113	-0.000545218	-1.8	567	-0.345053			STM1390	putative regulatory protein; ORF 242 (gi|4456866); merR family
1290	STM14_1686	CDS	ssrB	1486143	1486781	-	-5.12436	53	-9.67e-05	-5.62034	45	-3.35e-05	-6.43333	40	-6.49012e-05	-8.53333	11	-2.74312e-06		-	STM1391	transcriptional activator; SsrB (gi|2765824); type III secretion system regulator; similar to DegU/UvrY/BvgA; regulated by OmpR-EnvZ; controls regulation of SPI-2 expression
1291	STM14_1687	CDS	ssrA	1486812	1489574	-	-0.410164	1055	-0.283061	-0.107336	1922	-0.819002	-5.08333	173	-0.000729396	-5.05	125	-0.00146113		-	STM1392	sensor kinase; SpiR (gi|1498305); type III secretion system regulator; regulated by OmpR-EnvZ
1292	STM14_1688	CDS	ssaB	1489975	1490376	+	-4.21212	89	-0.000902901	-5.071	67	-0.000132172	-4.76667	214	-0.00684866	-5.13333	119	-0.00892076		-	STM1393	secreted effector protein; Salmonella typhimurium SpiC (gi|1498306); effects secretion of other SPI-2 proteins; interacts with host cell TassC and Hook3 proteins; type III secretion; prevents fusion of endosome/lysosome with Salmonella-containing vacuoles
1293	STM14_1689	CDS	ssaC	1490378	1491871	+	-6.91967	7	-5.09e-05	-6.91453	11	-4.57e-05	-4.28333	330	-0.00829999	-5.98333	74	-0.00129786		-	STM1394	outer membrane secretin precursor; SpiA (gi|1498307); type III secretion system apparatus
1294	STM14_1690	CDS	ssaD	1491852	1493063	+	-4.95216	59	-0.00187331	-6.37999	22	-0.000142282	-6.05	62	-0.00143942	-7.45	26	-0.000419452		-	STM1395	virulence protein; SpiB (gi|1498308); type III secretion system
1295	STM14_1691	CDS	ssaE	1493071	1493313	+	-3.27128	122	-0.000845903	-4.01524	111	-0.000100514	-6.06667	61	-4.06947e-05	-6.3	65	-3.39458e-05		-	STM1396	secretion system effector; putative secretory apparatus component (gi|3377860)
1296	STM14_1693	CDS	sseA_1	1493577	1493903	+	-3.93075	95	-0.00804271	-4.60793	85	-0.00187489	-6.21667	54	-0.000355912	-6.71667	50	-0.000287365		-	STM1397	secretion system chaperone protein
1297	STM14_1694	CDS	sseB_1	1493910	1494500	+	-5.30511	47	-0.00191391	-6.06217	34	-0.000486253	-6.38333	43	-6.33703e-05	-8.01667	18	-5.39234e-06		-	STM1398	translocation machinery component; putative secreted protein (gi|3377862)
1298	STM14_1695	CDS	sscA	1494497	1494970	+	-1.40543	302	-0.0518113	-1.00973	555	-0.164224	-3.85	441	-1.40346e-05	-7.41667	27	-5.90299e-09		-	STM1399	secretion system chaparone; putative secretion chaperone (gi|3377863)
1299	STM14_1696	CDS	sseC	1494973	1496427	+	-6.47524	18	-0.000238024	-6.59263	17	-0.000172732	-6.81667	18	-4.68926e-06	-7.11667	34	-2.49752e-06		-	STM1400	translocation machinery component; SseC (gi|3377864)
1300	STM14_1697	CDS	sseD	1496443	1497030	+	-4.06662	93	-0.0727128	-5.57536	46	-0.00944361	-7.13333	10	-9.91707e-06	-8.8	8	-7.33209e-07		-	STM1401	translocation machinery component; SseD (gi|3776122)
1301	STM14_1698	CDS	sseE	1497033	1497449	+	-1.53576	273	-0.172668	-2.12739	233	-0.0393256								-	STM1402	secreted effector protein; SseE (gi|3377866)
1302	STM14_1699	CDS	sscB	1497501	1497935	+	-1.67896	248	-0.153625	-2.17507	223	-0.0448688	-2.31667	841	-0.101764	-0.583333	1142	-0.837651		-	STM1403	secretion system chaparone; SscB (gi|3377867)
1303	STM14_1700	CDS	sseF	1497951	1498733	+	-2.67087	160	-0.0011621	-2.64682	193	-0.00113193	-5	182	-0.00036275	-3.83333	223	-0.00647498		-	STM1404	secreted effector protein; SseF (gi|3377868)
1304	STM14_1701	CDS	sseG	1498730	1499419	+	0.170608	2263	0.767375	0.107568	2411	0.860198	-4.6	251	-0.00110801	-4.5	157	-0.00267161		-	STM1405	secreted effector protein; SseG (gi|3377858)
1305	STM14_1702	CDS	ssaG	1499513	1499728	+	-2.72778	156	-0.172668	-4.81657	76	-0.00838892	-6.58333	30	-1.37903e-07	-7.85	19	-1.09545e-08		-	STM1406	type III secretion system apparatus protein; SsaH (gi|2460267)
1306	STM14_1704	CDS	ssaI	1500008	1500256	+	-6.11917	24	-4.2e-06	-6.73428	14	-1.32e-06	-7.21667	8	-2.38774e-06	-8.58333	9	-2.20519e-07		-	STM1408	type III secretion system apparatus protein; SsaI (gi|3776129)
1307	STM14_1704.J	CDS		1499675	1500034	-	-1.65049	255	-0.0554768	-2.34617	206	-0.00436036	-6.46667	37	-3.74563e-05	-7	40	-1.76948e-05		-	STM1407	hypothetical protein
1308	STM14_1705	CDS	ssaJ	1500253	1501002	+	0.312628	2580	0.439169	0.155226	2514	0.731244	-6.86667	15	-0.000379947	-8.3	15	-9.14151e-05		-	STM1409	needle complex inner membrane lipoprotein; similar to yscJ/mxiJ/prgK family of lipoproteins; secretion system apparatus lipoprotein SsaJ precursor (SW:SSAJ_SALTY)
1309	STM14_1706	CDS		1501020	1501568	+	-6.06973	25	-1.39e-06	-5.44146	51	-4.52e-06	-5.25	154	-0.00205786	-6.41667	61	-0.000687299		-	STM1410	putative cytoplasmic protein
1310	STM14_1707	CDS	ssaK	1501565	1502239	+	-4.87971	62	-7.08e-05	-3.94643	112	-0.000557049	-4.25	337	-0.0314292	-5.11667	122	-0.0261289		-	STM1411	type III secretion system apparatus protein; secretion system apparatus protein SsaK (SW:SSAK_SALTY)
1311	STM14_1708	CDS	ssaL	1502205	1503221	+	-5.71911	32	-2.43e-05	-5.30697	57	-4.76e-05	-6.21667	55	-0.000173545	-7.01667	39	-7.42232e-05		-	STM1412	type III secretion system apparatus protein; secretion system apparatus protein SsaL (SW:SSAL_SALTY)
1312	STM14_1709	CDS	ssaM	1503279	1503647	+	-5.09237	56	-0.00339345	-6.15294	30	-0.000518505	-5.9	74	-0.000534548	-9	6	-7.93888e-06		-	STM1413	type III secretion system apparatus protein; secretion system apparatus protein SsaM (SW:SSAM_SALTY)
1313	STM14_1710	CDS	ssaV	1503632	1505677	+	-5.78416	30	-0.000456785	-5.39668	52	-0.000757722	-5.38333	139	-0.000108974	-8.18333	17	-1.00376e-06		-	STM1414	secretion system apparatus protein SsaV; with SsaC forms part of a protein export system across the inner and outer cell membranes; part of the Salmonella pathogenicity island 2; part of the type III secretion system
1314	STM14_1711	CDS	ssaN	1505667	1506968	+	-6.47069	19	-0.000696903	-7.35765	9	-0.000168216	-5.75	92	-2.57497e-05	-7.81667	20	-6.98129e-07		-	STM1415	type III secretion system ATPase; similar to YscN family of proteins; probable secretion system apparatus ATP synthase SsaN (SW:SSAN_SALTY)
1315	STM14_1712.J	CDS	ssaO	1506965	1507348	+	-4.22162	87	-0.000148329	-5.71857	42	-4.52e-06	-5.75	93	-2.79422e-05	-9.91667	2	-4.56001e-08		-	STM1416	secretion system apparatus protein ssao. {salmonella
1316	STM14_1713	CDS	ssaP	1507329	1507703	+	-3.59352	107	-0.00186633	-5.33501	55	-3.21e-05	-6.83333	16	-0.000391138	-7.73333	22	-0.000203724		-	STM1417	type III secretion system apparatus protein; secretion system apparatus protein SsaP (SW:SSAP_SALTY)
1317	STM14_1714	CDS	ssaQ	1507684	1508652	+	-6.22045	22	-0.000252361	-5.877	39	-0.000376033	-5.51667	119	-0.00127858	-6.55	55	-0.000516343		-	STM1418	type III secretion system protein; secretion system apparatus protein SsaQ (SW:SSAQ_SALTY); type III secretion system apparatus protein
1318	STM14_1715	CDS	ssaR	1508720	1509367	+	-6.64959	14	-3.36e-07	-5.96176	37	-1.24e-06	-5.91667	73	-0.00142689	-7.35	28	-0.000380926		-	STM1419	type III secretion system protein; part of a set of proteins involved in the infection of eukaryotic cells; in plant pathogens involved in the hypersensitivity response
1319	STM14_1716	CDS	ssaS	1509364	1509630	+	-6.91427	8	-2.21e-06	-5.36302	53	-3.76e-05	-6.36667	44	-0.000876697	-8.26667	16	-0.00012332		-	STM1420	type III secretion system apparatus protein; secretion system apparatus protein SsaS (SW:SSAS_SALTY); similar to YscS of the secretion system of Yersinia
1320	STM14_1717	CDS	ssaT	1509631	1510410	+	-5.23631	49	-0.0129977	-4.43183	93	-0.0322833	-6.23333	52	-4.1354e-05	-8.33333	14	-1.46611e-06		-	STM1421	type III secretion system apparatus protein; secretion system apparatus protein SsaT (SW:SSAT_SALTY); similar to YscT of the secretion system of Yersinia
1321	STM14_1718	CDS	ssaU	1510407	1511465	+	-6.03045	26	-0.000135265	-4.58869	87	-0.00169781	-4.28333	332	-0.000148418	-6.15	70	-2.9233e-06		-	STM1422	secretion system apparatus protein SsaU; member of a type III secretion system which is part of a pathogenicity island in Salmonella, Yersinia and pathogenic Escherichia coli
1322	STM14_1722	CDS	norM [D]	1511938	1513311	-	-0.933708	473	-0.199947	-0.817928	717	-0.243713	-0.05	1849	-0.981006	0.616667	2408	0.837181		-	STM1425	multidrug efflux protein; NorM; MdtK; functions as a Na(+)/drug antiporter; inactivation in Vibrio cholerae results in susceptibility to fluoroquinolones
1323	STM14_1724	CDS	cfa	1514211	1515359	-	0.42169	2793	0.48488	0.499418	3088	0.385796	-1.2	1220	-0.354234	-0.733333	1035	-0.739173			STM1427	cyclopropane fatty acyl phospholipid synthase; catalyzes the transfer of a methylene group from S-adenosyl-L-methionine to the cis double bond of an unsaturated fatty acid chain resulting in the replacement of the double bond with a methylene bridge
1324	STM14_1725	CDS	ydhC	1515649	1516854	-	-0.592928	774	-0.31447	-0.672772	878	-0.230558	1.18333	2785	0.204979	0.95	2787	0.488793			STM1428	inner membrane transport protein YdhC; uncharacterized member of the major facilitator superfamily (MFS)
1325	STM14_1726	CDS	ydhB	1516967	1517899	+							-1.06667	1278	-0.278934	-0.1	1614	-0.968216			STM1429	putative DNA-binding transcriptional regulator; similar to Escherichia coli putative transcriptional regulator LysR-type (AAC74731.1); LysR family
1326	STM14_1727	CDS	purR	1517896	1518921	-	0.884642	3395	0.151332	0.700584	3322	0.243156	-0.733333	1433	-0.514979	-0.433333	1275	-0.833568			STM1430	DNA-binding transcriptional repressor PurR; binds to the purF operator and coregulates other genes for de novo purine nucleotide synthesis; is involved in regulation of purB, purC, purEK, purHD, purL, purMN and guaBA expression; binds hypoxanthine and guanine as inducers
1327	STM14_1728	CDS		1519171	1519452	+	-1.08067	402	-0.415601	-2.17769	222	-0.0632767	-1.6	1067	-0.161489	-0.266667	1419	-0.926305		-	STM1431	hypothetical protein
1328	STM14_1730	CDS	ydhO	1520097	1520951	-	0.8175	3336	0.184407	0.199426	2599	0.795304	-3.48333	539	-0.000371856	-1.25	756	-0.248773			STM1432	putative cell wall-associated hydrolase; similar to Escherichia coli putative lipoprotein (AAC74727.1)
1329	STM14_1731	CDS	ydhD	1521253	1521600	+							-4.35	314	-8.29078e-05	-4.65	146	-5.70593e-05		-	STM1433	hypothetical protein
1330	STM14_1732	CDS	rnt	1521678	1522325	-	-3.45555	111	-0.00488176	-1.37146	385	-0.289547	-2.05	915	-0.198302	-2.78333	364	-0.161434		-	STM1434	ribonuclease T; Responsible for the end-turnover of tRNA: specifically removes the terminal AMP residue from uncharged tRNA (tRNA-C-C-A)
1331	STM14_1732.J	CDS?		1522308	1522457	+	-0.441196	990	-0.514474	-0.155404	1795	-0.844296	-2.81667	705	-0.0496288	-0.783333	1014	-0.762715			STM1435	hypothetical protein
1332	STM14_1734	CDS	nemA	1522902	1523999	-	-0.19726	1478	-0.805048	0.064286	2327	0.944194	0.866667	2577	0.351688	1.73333	3306	0.114279			STM1436	N-ethylmaleimide reductase; FMN-linked; catalyzes the formation of N-ethylsuccinimide from N-ethylmaleimide
1333	STM14_1735	CDS	ydhM	1524058	1524657	-	0.12298	2167	0.908941	0.720414	3336	0.409048	-2.53333	798	-0.0245642	-1.46667	675	-0.330852			STM1437	putative transcriptional repressor; TetR/AcrR family
1334	STM14_1736	CDS	ydhL	1524760	1524999	+	0.419164	2790	0.533667	0.388044	2942	0.558828	-0.9	1356	-0.49216	-0.933333	933	-0.631661			STM1438	putative oxidoreductase
1335	STM14_1737	CDS	ydhF	1525050	1525946	+	0.48657	2892	0.465572	0.088066	2375	0.91316	1.16667	2781	0.409664	0.733333	2553	0.764384			STM1439	putative aldo/keto reductase
1336	STM14_1738	CDS	sodC_2	1526026	1526547	+	-0.08266	1717	-0.96463	0.170364	2550	0.926887	0.283333	2105	0.849984	-1.01667	893	-0.596529			STM1440	superoxide dismutase; SodC; copper and zinc binding; converts superoxide radicals to hydrogen peroxide and water
1338	STM14_1740	CDS	emrA [J]	1528562	1529458	-	0.210874	2354	0.771737	0.275826	2753	0.693767	-1.28333	1183	-0.174514	-1.28333	743	-0.314295			STM1442	putative multidrug resistance efflux pump; similar to Escherichia coli putative membrane protein (AAC74716.1)
1340	STM14_1742.J	CDS	slyA	1529856	1530296	+	-0.652474	699	-0.624982	0.408768	2975	0.779887	-1.58333	1077	-0.416018	-0.883333	963	-0.804474			STM1444	cytolysin
1341	STM14_1743	CDS	slyB	1530344	1530811	-	1.06238	3505	0.108383	0.074902	2346	0.933246	-2.78333	722	-0.0615898	-0.883333	960	-0.735032			STM1445	putative outer membrane lipoprotein; outer membrane lipoprotein SlyB precursor (SW:SLYB_SALTY)
1342	STM14_1744	CDS	anmK	1531083	1532204	+	-0.499792	900	-0.476598	-0.218526	1636	-0.792205	-0.183333	1755	-0.912309	0.783333	2590	0.726994			STM1446	anhydro-N-acetylmuramic acid kinase; catalyzes hydrolysis of 1,6-anhydro bond of anyhydro-N-acetylmuramic acid (anhMurNAc) and phosphorylates anhMurNAc to produce N-acetyl-muramate-6-phosphate; involved in murein recycling
1343	STM14_1745	CDS	mliC	1532292	1532621	+	0.247058	2430	0.706208	0.17335	2556	0.803262	1.46667	2996	0.312869	1.2	2999	0.593238			STM1447	lysozyme inhibitor; MliC; membrane-bound lysozyme inhibitor of c-type lysozyme
1344	STM14_1748	CDS	pdxY	1534797	1535657	+	0.070108	2045	0.972405	1.00466	3493	0.535088	8.62108e-15	1890	1	-0.3	1395	-0.920964			STM1450	pyridoxamine kinase; catalyzes the formation of pyridoxal 5'-phosphate from pyridoxal
1345	STM14_1749	CDS	gst	1535716	1536321	-	0.582442	3054	0.346488	0.387936	2941	0.539438									STM1451	glutathionine S-transferase; similar to Escherichia coli glutathionine S-transferase (AAC74707.1)
1346	STM14_1750	CDS	tppB	1536426	1537931	-	-0.291028	1281	-0.666745	-0.050498	2064	-0.950652									STM1452	putative tripeptide transporter permease; mutations in this gene confer resistance to the toxic peptide alafosfalin in Salmonella typhimurium; member of proton-dependent oligopeptide transport (POT) system family; in Escherichia coli this gene is regulated by OmpR although not via osmoregulation
1347	STM14_1752	CDS	nth	1538533	1539168	-	0.381764	2713	0.560885	0.333416	2851	0.616789	-0.9	1357	-0.420469	-0.866667	975	-0.608562			STM1453	endonuclease III; DNA-(apurinic or apyrimidinic site) lyase; has apurinic or apyrimidinic endonuclease activity and DNA N-glycosylase activity; removed damaged DNA at cytosines, thymines and guanines
1348	STM14_1753	CDS	nqr4 [J]	1539168	1539860	-	-0.986938	438	-0.216937	-1.73387	292	-0.0156512	4.50173e-15	1887	1	0.666667	2485	0.851088		-	STM1454	SoxR-reducing system protein RsxE; With RsxABCDG reduces SoxR which turns off induction of SoxS transcription factor in the absence of oxidizing agents; similar to the rnfABCDGE operon in Rhodobacter capsulatus involved in transferring electrons to nitrogenase
1349	STM14_1754	CDS	rnfG	1539863	1540483	-	-1.51774	280	-0.0840566	-1.55062	343	-0.0668696	-2.78333	725	-0.0455292	-1.01667	892	-0.654366		-	STM1455	electron transport complex protein RnfG; part of membrane-bound complex hought to be involved in electron transport to nitrogen
1351	STM14_1756	CDS	rnfC	1541546	1543753	-							-1.53333	1088	-0.336396	-1.8	564	-0.413738			STM1457	electron transport complex protein RnfC; part of membrane-bound complex thought to be involved in electron transport to nitrogen
1352	STM14_1757	CDS	rnfB [R]	1543746	1544324	-	-1.43337	295	-0.0532155	-2.13346	231	-0.00272217	-5.15	163	-0.0105154	-3.91667	215	-0.094943		-	STM1458	electron transport complex protein RnfB; part of membrane-bound complex thought to be involved in electron transport to nitrogen
1353	STM14_1758	CDS	nqr5 [J]	1544324	1544905	-							-5.56667	109	-0.000875084	-4.5	158	-0.00948002		-	STM1459	Na(+)-translocating NADH-quinone reductase subunit E; inner membrane protein
1354	STM14_1759.R	CDS	ydgK	1544982	1545455	-	-0.353754	1164	-0.685081	0.159698	2529	0.867973	-1.41667	1140	-0.317819	1.05	2865	0.636646			STM1460	Putative inner membrane protein
1355	STM14_1760.J	CDS	hha [J]	1545511	1545795	-	-0.406992	1058	-0.652435	0.171082	2552	0.86761	-0.7	1450	-0.469858	-0.433333	1272	-0.804474				putative cytoplasmic protein
1356	STM14_1762	CDS	ydgJ	1546357	1547397	+	0.505236	2927	0.499992	0.232656	2668	0.791016	-3.83333	446	-0.0293745	-4.3	175	-0.0356317		-	STM1462	putative oxidoreductase
1358	STM14_1765	pseudo	malY	1548696	1548829	-	0.51817	2951	0.428288	0.809396	3386	0.17968	0.25	2073	0.759186	0.55	2343	0.61976			STM1464	pseudogene; in-frame stop following codon 16
1359	STM14_1766	pseudo	malX	1548839	1549058	-	0.077872	2068	0.919365	-0.664984	890	-0.253471	1.5	3010	0.0396256	1.3	3065	0.14937				pseudogene; frameshift
1360	STM14_1768	CDS	ydgA	1549177	1550685	-							0.983333	2652	0.252315	1.58333	3232	0.131154			STM1466	putative periplasmic protein
1361	STM14_1769	CDS	manA	1550788	1551963	-	-4.56363	69	-0.000277736	-4.37655	94	-0.000363242	-5.21667	156	-6.22487e-06	-5.21667	113	-6.22487e-06	-	-	STM1467	mannose-6-phosphate isomerase; mannose-6-phosphate isomerase (SW:MANA_SALTY)
1362	STM14_1770	CDS	fumA	1552163	1553809	+	0.413268	2777	0.811608	0.260368	2730	0.890608	0.633333	2397	0.655465	1.1	2923	0.576796			STM1468	fumarase A; fumarate hydratase class I aerobic isozyme (SW:FUMA_SALTY)
1363	STM14_1772	CDS	fumC	1553977	1555380	+	0.720336	3221	0.228451	0.167182	2542	0.823715									STM1469	fumarate hydratase; class II family (does not require metal); tetrameric enzyme; fumarase C; reversibly converts (S)-malate to fumarate and water; functions in the TCA cycle
1364	STM14_1773	CDS	tus	1555377	1556306	-	-0.128754	1618	-0.831559	0.072142	2340	0.910803	-1.08333	1266	-0.122189	0.45	2226	0.706107			STM1470	DNA replication terminus site-binding protein; binds to DNA replication terminator sequences to prevent passage of replication forks
1365	STM14_1774	CDS	rstB	1556382	1557683	-	0.563666	3031	0.417361	0.279222	2758	0.719845	2.66667	3400	0.0883478	-0.466667	1242	-0.898977			STM1471	sensor protein RstB; similar to Escherichia coli sensor histidine protein kinase (RstA regulator) (AAC74681.1); in two-component regulatory system with RstA
1366	STM14_1775	CDS		1557794	1559500	-	0.527092	2970	0.415601	0.47656	3060	0.448352	-1.61667	1062	-0.347559	0.05	1790	0.991184			STM1472	putative periplasmic protein
1367	STM14_1776	CDS		1559385	1559690	-	0.090602	2098	0.963261	-1.17105	469	-0.440559	-5.11667	168	-7.33835e-05	-2.25	454	-0.0696279		-	STM1473	outer membrane protein
1368	STM14_1778	pseudo		1560843	1561201	+	0.764878	3280	0.484495	-0.014052	2131	-0.992854	0.233333	2059	0.900007	1.36667	3116	0.523803			STM1474	pseudogene; frameshift
1369	STM14_1779	CDS	rstA	1561266	1561997	-	-0.131406	1614	-0.878161	-0.199798	1691	-0.817918	0.333333	2147	0.913804	0.0666667	1804	0.992044			STM1475	DNA-binding transcriptional regulator RstA; response regulator in two-component regulatory system with RstB
1370	STM14_1780	CDS	glpM	1562124	1562459	+	1.13399	3536	0.117036	0.854078	3416	0.23328	-1.5	1105	-0.307725	-0.0666667	1648	-0.987465			STM1476	putative inner membrane protein
1371	STM14_1781	CDS	arcD	1562521	1563903	-	0.301928	2556	0.71983	0.815438	3390	0.240245									STM1477	putative amino acid transporter; similar to Escherichia coli putative arginine/ornithine antiporter (AAC74677.1)
1372	STM14_1784	CDS		1564099	1564224	+	1.13054	3533	0.334847	0.546324	3153	0.671897	-2.86667	689	-0.00196621	-1.86667	550	-0.0618555		-	STM1478	hypothetical protein
1373	STM14_1787	CDS	pntA	1565673	1567202	+	-0.296254	1272	-0.648249	-0.390552	1297	-0.516549	-3.41667	554	-0.0235301	-0.55	1172	-0.857765			STM1479	NAD(P) transhydrogenase subunit alpha; forms a tetramer composed of 2 alpha subunits and 2 beta subunits in the inner membrane; involved in catalyzing transfer of hydride ion equivalents between NAD and NADP; stereospecific (AB-specific); functions as a proton pump by translocating protons from cytoplasm to periplasm
1374	STM14_1788	CDS	pntB	1567213	1568601	+	-0.251918	1364	-0.806047	-0.757048	779	-0.381804	-3.56667	515	-0.00411157	-1.33333	724	-0.417173			STM1480	pyridine nucleotide transhydrogenase; catalyzes reversible transfer of hydride ion equivalent between NAD and NADP; membrane-bound proton pump that translocates protons from cytosolic to periplasmic side of the inner membrane; forms a tetramer composed of two alpha and 2 beta subunits; AB-stereospecific enzyme
1375	STM14_1789	CDS	tqsA	1568776	1569810	-	0.641932	3129	0.374964	0.71093	3329	0.2966	-2.65	762	-0.00386441	-0.416667	1290	-0.798009			STM1481	putative transport protein; transport of quorum-sensing signal; mutations in this gene alters the transport of the quorum-sensing signal autoinducer 2 (AI-2) which affects expression of a large number of genes
1376	STM14_1791	CDS	mdtJ	1570228	1570590	+	-0.142718	1588	-0.798115	-0.074912	1998	-0.90373	-1.86667	971	-0.00306895	-0.933333	927	-0.204394			STM1482	multidrug efflux system protein MdtJ; with MdtI is involved in resistance to deoxycholate , nalidixic acid, fosfomycin, and SDS
1377	STM14_1792	CDS	mdtI	1570577	1570906	+	0.488202	2895	0.56625	0.25297	2707	0.798647	-1.38333	1151	-0.335654	1.21667	3002	0.580091			STM1483	multidrug efflux system protein MdtI; with MdtJ is involved in resistance to deoxycholate, nalidixic acid, fosfomycin, and SDS
1378	STM14_1793	CDS		1570946	1571767	-	0.808392	3327	0.219781	0.89088	3440	0.156126	-4.55	259	-0.00192836	-1.51667	658	-0.423623			STM1484	putative protease
1379	STM14_1795.J	CDS		1572036	1572320	-							-4.93333	197	-0.00556795	-1.2	783	-0.661546			STM1485	hypothetical protein
1380	STM14_1797	CDS	ynfM	1572679	1573932	-	-0.507112	887	-0.499992	-0.61449	959	-0.390454	-1.53333	1090	-0.411939	-2.33333	433	-0.336456			STM1486	putative transport protein; similar to Escherichia coli putative transport protein (AAC74668.1); MFS family
1381	STM14_1798	CDS	ynfL	1574052	1574951	+	-0.315122	1226	-0.647936	-0.035054	2086	-0.96866	-3.33333	579	-0.0128611	-1	895	-0.630373			STM1487	putative transcriptional regulator; similar to Escherichia coli putative transcriptional regulator LysR-type (AAC74667.1); LysR family
1382	STM14_1799	CDS	mlc	1575079	1576299	+	0.129998	2189	0.955104	1.6098	3634	0.326397	-2.58333	776	-0.134358	0.35	2100	0.936396	-		STM1488	pts operon transcriptional repressor; similar to Escherichia coli putative NagC-like transcriptional regulator (AAC74666.1); repressor of ptsG and ptsHI; global repressor of carbohydrate metabolism pts operon; NagC/XylR family
1383	STM14_1800	CDS	bioD_2	1576425	1577120	+	-0.795494	562	-0.296147	-1.10291	503	-0.114507	-1.28333	1182	-0.158741	-0.216667	1467	-0.926295	+	-	STM1489	putative dithiobiotin synthetase; DTB synthetase; dethiobiotin synthase; involved in production of dethiobiotin from ATP and 7,8-diaminononanoate and carbon dioxide; contains magnesium
1384	STM14_1800	CDS	bioD_2	1576425	1577120	+	0.274486	2494	0.713202	0.156674	2518	0.844296	1.9	3208	0.00656727	1.63333	3254	0.0363138	+		STM1490	putative dithiobiotin synthetase; DTB synthetase; dethiobiotin synthase; involved in production of dethiobiotin from ATP and 7,8-diaminononanoate and carbon dioxide; contains magnesium
1385	STM14_1802	CDS	opuBA [J]	1578501	1579649	-	0.592278	3071	0.521314	-0.926952	615	-0.272058	-3.65	494	-0.00855477	-1.28333	741	-0.513283		-	STM1491	proline/glycine betaine transport system; similar to Escherichia coli putative ATP-binding component of a transport system (AAC75190.1); ABC-type ATPase component
1386	STM14_1803	CDS		1579649	1580296	-	0.272214	2490	0.648249	0.304598	2814	0.592425	-1.46667	1118	-0.173845	-0.8	999	-0.650027			STM1492	putative ABC transporter permease component; similar to Escherichia coli putative transport system permease protein (AAC75189.1); binding-protein-dependent
1387	STM14_1804	CDS		1580306	1581208	-	0.480092	2883	0.33192	-0.14904	1814	-0.803262	-0.15	1780	-0.943645	-0.716667	1049	-0.829553			STM1493	putative ABC transporter periplasmic component; similar to Escherichia coli putative transport system permease protein (AAC75192.1)
1388	STM14_1805	CDS	opuBB [J]	1581237	1581947	-							-0.0166667	1868	-0.996591	1.35	3101	0.706984			STM1494	putative transport system permease component; similar to Escherichia coli putative transport system permease protein (AAC75189.1); ABC-type transport systems
1389	STM14_1806	CDS	dmsD [D]	1582252	1582866	-	0.190024	2300	0.843925	0.098592	2393	0.925487	1.1	2731	0.207896	1.06667	2878	0.380183			STM1495	twin-argninine leader-binding protein DmsD; binds to the twin-arginine signal peptides of certain proteins, including dimethylsulfoxide reductase and trimethylamine N-oxide reductase that are translocated to the cytoplasmic membrane
1390	STM14_1809	CDS	dmsA [D]	1584396	1586831	-	-0.262306	1342	-0.74624	-0.315414	1434	-0.687394	-1.16667	1231	-0.15141	-0.4	1303	-0.798118			STM1498	putative dimethyl sulphoxide reductase; similar to Escherichia coli putative oxidoreductase; major subunit (AAC74660.1)
1391	STM14_1810	CDS		1586812	1587033	-							-1.16667	1233	-0.574944	0.233333	1981	0.960155			STM1499	putative dimethyl sulphoxide reductase subunit A
1392	STM14_1812	CDS	ynfD	1589525	1589833	-	-0.39994	1069	-0.788916	-1.21645	438	-0.328434	-1.78333	1001	-0.14878	0.85	2664	0.681181			STM1500	putative outer membrane protein
1394	STM14_1814	CDS	speG	1590688	1591248	-							-1.41667	1145	-0.303235	-1.38333	702	-0.484585			STM1502	spermidine N1-acetyltransferase; similar to Escherichia coli spermidine N1-acetyltransferase (AAC74656.1)
1395	STM14_1814.J	CDS		1591242	1591661	+	-0.277642	1306	-0.676813	0.192284	2587	0.788658	-1.91667	958	-0.177486	-0.416667	1285	-0.901087			STM1503	hypothetical protein
1396	STM14_1817	CDS	ynfA	1591778	1592104	+	0.972268	3457	0.396165	0.52401	3122	0.671897	0.533333	2314	0.655465	-0.133333	1575	-0.959851			STM1504	hypothetical protein
1397	STM14_1818	CDS	rspA	1592226	1593440	+	-0.050176	1789	-0.955104	0.054656	2309	0.950652	-4.48333	278	-0.0114985	-0.15	1543	-0.974101			STM1505	putative dehydratase; similar to Escherichia coli starvation-sensing protein (AAC74653.1)
1398	STM14_1819	CDS	rspB	1593451	1594470	+	-0.354256	1162	-0.715515	-0.772736	757	-0.344587	-6.55	31	-3.01346e-06	-3.11667	303	-0.0068623		-	STM1506	putative dehydrogenase; similar to Escherichia coli starvation-sensing protein (AAC74652.1)
1399	STM14_1820	CDS	ydfJ	1594524	1595903	+	-0.236136	1394	-0.663862	0.10859	2414	0.857164	-4.38333	305	-0.000164209	-2.51667	402	-0.0264597		-	STM1507
1400	STM14_1822	CDS	mtlK [J]_1	1596047	1597513	+	0.330554	2617	0.787874	1.57112	3630	0.108124	-2.71667	747	-0.000291845	-0.65	1100	-0.485008			STM1508	putative mannitol dehydrogenase; similar to Escherichia coli putative oxidoreductase (AAC74615.1)
1401	STM14_1822.J	CDS?		1597574	1597885	+	-0.07809	1732	-0.937066	-0.102614	1933	-0.91316	-3.55	518	-0.0396256	-2.45	413	-0.277515		-	STM1509	hypothetical protein
1402	STM14_1823.J2	CDS?		1597863	1597997	+	0.431238	2810	0.64713	-0.066132	2020	-0.952849	-1.85	983	-0.103183	0.65	2463	0.749868			STM1510	hypothetical protein
1404	STM14_1826	CDS	dcp	1599665	1601707	+	-0.386028	1098	-0.533667	-1.1828	458	-0.0240162	-2.16667	881	-0.406317	-0.0666667	1642	-0.992044			STM1512	dipeptidyl carboxypeptidase II; peptidyl-dipeptidase DCP (SW:DCP_SALTY)
1405	STM14_1829.J	CDS		1602001	1602234	+	-1.0891	396	-0.196097	-1.33477	402	-0.0910345								-	STM1513	putative cytoplasmic protein
1406	STM14_1830	CDS	cinA [J]	1602354	1602881	-	-0.852954	530	-0.30105	-0.152972	1802	-0.880748	-1.26667	1190	-0.332645	-1.26667	748	-0.501301			STM1514	competence damage-inducible protein A
1407	STM14_1832	CDS	ydeI	1603308	1603700	+	0.131758	2194	0.854605	-0.363836	1333	-0.550787	-5.26667	150	-0.000912917	-1.2	784	-0.58938			STM1515	hypothetical protein
1409	STM14_1835	CDS	eamA [D]	1605806	1606708	+	0.602084	3087	0.632768	0.11446	2429	0.940185	-2.01667	924	-0.136108	-0.0833333	1623	-0.981542			STM1517	O-acetylserine/cysteine export protein; probable cysteine metabolite efflux pump (SW:EAMA_SALTY); integral membrane protein
1410	STM14_1836.J	CDS	marB	1606827	1607084	-	1.20317	3565	0.186378	1.69164	3648	0.0418883	-0.783333	1404	-0.727227	0.416667	2190	0.935051			STM1518	multiple antibiotic resistance protein marb. {salmonella-related protein
1411	STM14_1837	CDS	marA	1607071	1607454	-	0.527924	2972	0.349159	-0.188624	1714	-0.774198									STM1519	DNA-binding transcriptional activator MarA; transcriptional activator of genes involved in the multiple antibiotic resistance (Mar) phenotype; also activates sodA, zwf and micF
1412	STM14_1838	CDS	marR	1607474	1607908	-	0.032202	1975	0.976661	-0.984276	571	-0.239422	-2.81667	711	-0.0073298	-1.28333	744	-0.350049		-	STM1520	DNA-binding transcriptional repressor MarR; Repressor of the marRAB operon which is involved in the activation of both antibiotic resistance and oxidative stress genes
1414	STM14_1840	CDS	ydeA	1608879	1610069	-							-2.78333	727	-0.0413502	-0.416667	1287	-0.893255			STM1522	sugar efflux transporter; similar to Escherichia coli putative resistance/regulatory protein (AAC74601.1); contributes to control of arabinose regulon; MFS family
1415	STM14_1841	CDS	gltR [J]	1610185	1611057	-	0.781036	3301	0.159747	0.301908	2804	0.621122	-0.0666667	1840	-0.937584	-2.60461e-15	1722	-1			STM1523	putative transcriptional regulator; similar to Escherichia coli putative transcriptional regulator LysR-type (AAC74599.1); LysR family
1416	STM14_1842	CDS	gabD-1 [J]_1	1611160	1612548	+	0.830598	3346	0.201193	0.813754	3389	0.193489	-0.25	1726	-0.890392	1.08333	2892	0.629749			STM1524	putative succinate-semialdehyde dehydrogenase; similar to Escherichia coli putative aldehyde dehydrogenase (AAC74598.1)
1417	STM14_1843	CDS	yneH	1612621	1613547	+	0.03778	1983	0.977047	0.213544	2634	0.872615	-3.46667	545	-0.00336486	-1.23333	767	-0.428722			STM1525	glutaminase; catalyzes the formation of glutamate from glutamine
1418	STM14_1844	CDS	yneG	1613547	1613906	+	0.83127	3347	0.396165	0.406436	2972	0.706139	-4.61667	247	-0.00370844	-1.81667	562	-0.374412			STM1526	putative cytoplasmic protein
1419	STM14_1845	CDS	yneE [D]	1614130	1615077	+	2.48405	3689	0.27374	3.52968	3702	0.0884661	-5.55	112	-0.00228517	-0.283333	1399	-0.947715			STM1527	putative inner membrane protein
1420	STM14_1846	CDS		1615133	1615675	-	0.578588	3047	0.757139	0.256674	2721	0.901414									STM1528	putative outer membrane protein
1421	STM14_1847	CDS		1615524	1615850	+	-0.10733	1666	-0.941994	1.28621	3585	0.229382	-2.18333	878	-0.0913029	-1.58333	632	-0.381669			STM1529	putative inner membrane protein
1422	STM14_1848	CDS	ompC [J]	1616392	1617510	+	0.230212	2393	0.756952	-0.149678	1810	-0.849732	-6.13333	57	-0.000201241	-3.63333	238	-0.0249066		-	STM1530	putative outer membrane protein; similar to Escherichia coli putative outer membrane protein (AAC74459.1)
1423	STM14_1849	CDS	hypA	1617651	1617992	-	-1.41707	299	-0.195399	-1.22049	435	-0.248	-2.98333	665	-0.0124049	-0.716667	1054	-0.714723		-	STM1531	putative hydrogenase; similar to Escherichia coli may modulate levels of hydrogenease-2 (AAC76027.1)
1424	STM14_1850	CDS		1618005	1618892	-	0.589398	3065	0.268852	0.133252	2471	0.840501	-3.98333	401	-0.000107494	-2.88333	351	-0.00373216		-	STM1532	putative dehydrogenase protein
1425	STM14_1851	CDS	hoxR [R]	1618880	1619941	-	1.30421	3595	0.0162415	0.225182	2656	0.744174	-2.53333	800	-0.0706626	-0.6	1137	-0.827874			STM1533	putative hydrogenase; similar to Escherichia coli nickel incorporation into hydrogenase-1 proteins (AAC74062.1)
1426	STM14_1852	CDS	hyaE	1619959	1620369	-	-0.24196	1381	-0.685736	-0.200456	1685	-0.745644	-2.13333	895	-0.232255	-0.9	946	-0.786833			STM1534	putative hydrogenase; similar to Escherichia coli processing of HyaA and HyaB proteins (AAC74061.1)
1427	STM14_1853	CDS	hypC [J]	1620366	1620665	-	-0.05481	1780	-0.962753	-0.549482	1056	-0.552162	-1.65	1053	-0.169078	-0.65	1097	-0.76837			STM1535	putative hydrogenase protein
1428	STM14_1854	CDS		1620665	1621273	-	0.622538	3104	0.423732	0.148274	2499	0.875242	0.566667	2338	0.520204	0.266667	2014	0.879791			STM1536	putative hydrogenase maturation protease; similar to Escherichia coli processing of HyaA and HyaB proteins (AAC74060.1)
1429	STM14_1855	CDS		1621279	1622022	-	0.981162	3466	0.086654	0.497298	3085	0.407954	-0.816667	1388	-0.654992	-0.0833333	1626	-0.984337			STM1537	putative Ni/Fe hydrogenase 1 b-type cytochrome subunit; similar to Escherichia coli probable Ni/Fe hydrogenase 1 b-type cytochrome subunit (AAC74059.1)
1430	STM14_1855	CDS		1621279	1622022	-	1.18838	3553	0.0332226	-0.031096	2098	-0.972105	-1.03333	1288	-0.552087	-0.6	1138	-0.852286			STM1538	putative Ni/Fe hydrogenase 1 b-type cytochrome subunit; similar to Escherichia coli probable Ni/Fe hydrogenase 1 b-type cytochrome subunit (AAC74059.1)
1431	STM14_1857	CDS	hydA [J]_1	1623778	1624881	-	-0.388468	1092	-0.613431	-0.66081	895	-0.337712	-2.66667	755	-0.161426	-2.23333	455	-0.41049			STM1539	putative hydrogenase-1 small subunit; similar to Escherichia coli hydrogenase-1 small subunit (AAC74057.1)
1432	STM14_1859	CDS		1625310	1626401	+	0.574374	3042	0.697041	-0.95515	593	-0.460862									STM1540	putative hydrolase
1433	STM14_1860	CDS		1626447	1627238	+	0.44185	2825	0.732033	-0.53292	1080	-0.668027	-2.48333	808	-0.113824	-0.916667	945	-0.742769			STM1541	putative regulatory protein; similar to Escherichia coli regulator for uxu operon (AAC77280.1); GntR family
1434	STM14_1861	CDS		1627297	1628322	-	-0.286718	1284	-0.773759	-0.190134	1711	-0.857164	-4.63333	244	-0.000379947	-0.433333	1274	-0.850037			STM1542	putative zinc-binding dehydrogenase; similar to Escherichia coli starvation-sensing protein (AAC74652.1)
1435	STM14_1861	CDS		1627297	1628322	-	0.259908	2466	0.913513	-0.801026	732	-0.715208	-6.15	56	-0.00388766	-4.41667	166	-0.0599792		-	STM1543	putative zinc-binding dehydrogenase; similar to Escherichia coli starvation-sensing protein (AAC74652.1)
1436	STM14_1863	CDS	pqaA	1629760	1631316	-	0.057474	2020	0.967687	-0.16853	1762	-0.90373	-3.21667	612	-0.124164	-2.28333	440	-0.457657			STM1544	PhoPQ-regulated protein
1437	STM14_1864	CDS		1631386	1632627	-	-1.00639	429	-0.554021	-1.23391	429	-0.442363	-3.06667	641	-0.00523975	-2.86667	354	-0.0186998		-	STM1545	putative multidrug efflux protein; similar to Escherichia coli putative DeoR-type transcriptional regulator (AAC73932.1)
1438	STM14_1865	CDS		1632617	1634125	-	-1.37574	309	-0.140818	-0.932044	607	-0.318542	-4.35	312	-0.000146085	-1.15	814	-0.381743		-	STM1546	hypothetical protein; similar to Escherichia coli 3-(3-hydroxyphenyl)propionate hydroxylase (AAC73450.1)
1439	STM14_1866	CDS		1634170	1634658	+	0.103004	2130	0.898554	-0.511154	1108	-0.427454	-3.88333	433	-0.0278601	-5.65	89	-0.00586496		-	STM1547	putative transcriptional regulator; marR-family
1440	STM14_1868	CDS	queA [J]	1634851	1635930	+	0.522916	2966	0.400451	1.0776	3529	0.0463968	-4	397	-0.000282274	-2.2	463	-0.0449878		-	STM1548	putative S-adenosylmethionine/tRNA-ribosyltransferase-isomerase; similar to Escherichia coli synthesis of queuine in tRNA; probably S-adenosylmethionine/tRNA ribosyltransferase-isomerase (AAC73508.1)
1441	STM14_1869.J	CDS		1635982	1636443	-	0.222108	2378	0.820027	0.918334	3453	0.245639	-2.16667	883	-0.0327089	-1.66667	606	-0.188855			STM1549	ribonuclease, putative
1442	STM14_1870	CDS	relE [J]	1636542	1636826	-	-0.074952	1736	-0.89169	0.365504	2904	0.399996	-2.86667	688	-0.0127452	-3.06667	310	-0.0193807		-	STM1550	putative cytoplasmic protein
1444	STM14_1873	CDS		1637421	1637753	+	0.097748	2115	0.932522	0.475434	3056	0.621122	-2.85	695	-0.0282366	-1.61667	625	-0.363516				hypothetical protein
1445	STM14_1874.RJ	CDS		1637875	1638804	+	0.508276	2935	0.652435	0.554424	3168	0.614012	-2.48333	811	-0.00640518	-2.75	370	-0.00664059			STM1552	putative cytoplasmic protein
1446	STM14_1875	pseudo		1638797	1639574	-	-2.15705	194	-0.0584984	-2.82771	179	-0.00944361								-	STM1553	pseudogene; frameshift
1447	STM14_1877	CDS		1640382	1641848	-	-0.422378	1028	-0.71983	-0.932446	606	-0.350374	-0.95	1326	-0.593738	0.383333	2150	0.925033			STM1554	putative coiled-coil protein
1448	STM14_1878	CDS	rbsR [J]_1	1642107	1643114	+	0.103332	2131	0.843514	-0.068624	2015	-0.903042	-6.46667	38	-0.000107494	-1.03333	879	-0.635855			STM1555	putative transcriptional regulator; similar to Escherichia coli repressor of galETK operon (AAC75876.1)
1449	STM14_1879	CDS	nhaC	1643258	1644709	+	0.738378	3245	0.458841	0.71678	3334	0.459437	-2.46667	816	-0.132628	-1.23333	759	-0.644274			STM1556	putative Na+/H+ antiporter; similar to Escherichia coli transport of dicarboxylates (AAC73722.1)
1450	STM14_1880	CDS		1644722	1645924	+	-1.87845	222	-0.248913	-1.59537	333	-0.314645	-0.633333	1482	-0.743644	-0.366667	1325	-0.931372			STM1557	putative aminotransferase; similar to Escherichia coli enzyme that may degrade or block biosynthesis of endogenous mal inducer; probably aminotrasferase (AAC74694.1)
1451	STM14_1881	CDS	glgX_1	1646037	1648112	-	1.1315	3534	0.175202	1.60442	3633	0.0359688	-1.36667	1156	-0.481487	-0.333333	1357	-0.942006			STM1558	putative glycosyl hydrolase; similar to Escherichia coli part of glycogen operon; glycosyl hydrolase; debranching enzyme (AAC76456.1)
1452	STM14_1882	CDS	treY	1648169	1650697	-	0.690704	3181	0.251115	0.244476	2693	0.724244	-0.4	1615	-0.668145	-0.633333	1102	-0.630373			STM1559	putative glycosyl hydrolase; similar to Escherichia coli trehalase 6-P hydrolase (AAC77196.1)
1453	STM14_1883	CDS	glgB2 [J]	1650694	1652478	-	1.09146	3517	0.082861	0.420034	2989	0.543109	-1.76667	1015	-0.110045	-1.6	630	-0.273431			STM1560	putative alpha amylase; similar to Escherichia coli 1,4-alpha-glucan branching enzyme (AAC76457.1)
1454	STM14_1884	CDS		1652607	1653392	-	-0.623456	729	-0.180195	-0.397276	1283	-0.396492	-2.85	691	-0.00415613	-2.21667	461	-0.0424931		-	STM1561	putative lipoprotein; outer membrane or secreted
1455	STM14_1885	CDS	hdeB	1653535	1653864	-	-0.32264	1212	-0.778154	-0.787624	744	-0.418847	-2.08333	904	-0.0319009	-0.916667	942	-0.522388			STM1562	acid-resistance protein
1456	STM14_1886	CDS	osmC	1654214	1654645	-	0.75091	3259	0.337131	0.371062	2918	0.666846	-3.35	577	-0.059863	-3.61667	241	-0.0946778		-	STM1563	putative envelope protein; similar to Escherichia coli osmotically inducible protein (AAC74555.1); resistance protein; osmotically inducible
1457	STM14_1887	CDS	bdm	1655158	1655373	+	-0.125462	1629	-0.871483	-0.028962	2102	-0.976608	-4.16667	353	-0.0315169	0.166667	1915	0.974101	+		STM1564	biofilm-dependent modulation protein
1458	STM14_1888	CDS	rpsV	1655468	1655611	+	0.083928	2083	0.910311	-0.170292	1760	-0.8211	-3.45	547	-0.00872849	-1.55	645	-0.373799			STM1565	30S ribosomal subunit S22; protein D; stationary-phase-induced ribosome-associated; in Escherichia coli this protein becomes associated with the ribosome; expression increases during stationary phase
1459	STM14_1889	CDS	sfcA	1655788	1657485	+	-0.08969	1707	-0.904892	-0.374516	1316	-0.555474	-4.26667	333	-0.00886678	-1.23333	762	-0.622999			STM1566	malate dehydrogenase; malic enzyme; oxaloacetate-decarboxylating; NAD-dependent; catalyzes the formation of pyruvate form malate
1460	STM14_1891	CDS	adhP	1657771	1658781	+	-1.90037	219	-0.275684	-2.72303	185	-0.0866326	-1.11667	1253	-0.542481	-1.08333	843	-0.700506		-	STM1567	alcohol dehydrogenase; similar to zinc-dependent eukaryotic ADH enzymes and distinct from fermentative ADHs
1461	STM14_1892	CDS	fdnI	1658872	1659528	-	0.29857	2550	0.704388	0.607192	3225	0.364902	-2.53333	797	-0.0921558	0.3	2060	0.936514			STM1568	formate dehydrogenase-N subunit gamma; nitrate-inducible, cytochrome b556(fdn) component of formate dehydrogenase
1462	STM14_1893	CDS	fdnH	1659521	1660405	-	-0.278638	1302	-0.651189	-0.352778	1357	-0.543109	-4.21667	342	-0.0054695	-1.78333	572	-0.367002			STM1569	formate dehydrogenase-N beta subunit; similar to Escherichia coli formate dehydrogenase-N; nitrate-inducible; iron-sulfur beta subunit (AAD13439.1); Fe-S beta subunit
1463	STM14_1894	CDS	fdnG	1660419	1663466	-							-3	659	-0.114778	-1.23333	760	-0.701864			STM1570	formate dehydorgenase-N alpha subunit; similar to Escherichia coli formate dehydrogenase-N; nitrate-inducible (AAD13438.1); putative molybdopterin oxidoreductases
1464	STM14_1896.J	CDS	yddG	1663702	1664625	+	0.18078	2286	0.812941	-0.190724	1709	-0.811829	-3.28333	592	-0.0400881	0.783333	2602	0.796738			STM1571	membrane protein yddG
1465	STM14_1898	CDS	nmpC	1665150	1666238	+	-0.565044	801	-0.642336	-0.989096	570	-0.362042							-		STM1572	putative outer membrane porin precursor; outer membrane porin protein PmpD (SW:OMPD_SALTY)
1466	STM14_1899	CDS		1666322	1666762	+	-0.589758	775	-0.700299	-1.35346	395	-0.298233	-0.766667	1411	-0.519231	0.533333	2322	0.798841			STM1573	putative cytoplasmic protein
1467	STM14_1900	CDS	smvA	1666787	1668274	-	0.5751	3045	0.347421	0.690676	3310	0.229382	-1.26667	1186	-0.0753304	-0.9	950	-0.363516			STM1574	methyl viologen resistance; methyl viologen resistance protein SmvA (SW:SMVA_SALTY)
1468	STM14_1901	CDS		1668391	1668969	+	-0.890604	494	-0.383165	-0.691982	854	-0.491632	-1.2	1215	-0.207896	0.0333333	1767	0.990991			STM1575	putative transcriptional regulator; TetR family
1469	STM14_1903	CDS	narU	1669184	1670572	+	-0.346822	1174	-0.740164	-0.400984	1276	-0.696669	1.36667	2925	0.120888	1.9	3360	0.0739324			STM1576	nitrate extrusion protein; nitrite extrusion protein 2; nitrite facilitator 2 (SW:NARU_SALTY); MFS superfamily
1470	STM14_1905	CDS	narZ	1670664	1674404	+	0.1081	2139	0.826875	-0.00606	2149	-0.992178	-1.11667	1243	-0.359085	-0.983333	909	-0.596529			STM1577	nitrate reductase 2 alpha subunit; similar to Escherichia coli cryptic nitrate reductase 2; alpha subunit (AAC74550.1)
1471	STM14_1906	CDS	narY	1674401	1675945	+	0.523184	2969	0.341878	0.0183	2216	0.984234	-0.966667	1321	-0.696189	-0.333333	1351	-0.952651			STM1578	nitrate reductase 2 beta subunit; similar to Escherichia coli cryptic nitrate reductase 2; beta subunit (AAC74549.1)
1472	STM14_1907	CDS	narW	1675945	1676640	+	0.051038	2010	0.944078	-0.251766	1562	-0.681665	-0.266667	1716	-0.794249	0.633333	2429	0.642602			STM1579	nitrate reductase 2 delta subunit; similar to Escherichia coli cryptic nitrate reductase 2; delta subunit; assembly function (AAC74548.1)
1473	STM14_1908	CDS	narV	1676637	1677317	+	0.621106	3103	0.165542	0.874346	3431	0.0328137	-1.85	980	-0.237531	1.95	3369	0.367002			STM1580	nitrate reductase 2 gamma subunit; similar to Escherichia coli cryptic nitrate reductase 2; gamma subunit (AAC74547.1)
1474	STM14_1909	CDS	phzF [R]	1677423	1678316	+	0.81794	3337	0.376745	0.510312	3105	0.589488	-1.53333	1092	-0.317819	0.5	2287	0.878341			STM1581	hypothetical protein; hypothetical protein in nhoA 5'region (SW:YDDE_SALTY)
1475	STM14_1910	CDS	nhoA	1678352	1679197	-	0.690566	3180	0.45258	0.667642	3291	0.453984	-1.73333	1022	-0.157	0.166667	1920	0.958929			STM1582	putative arylamine N-acetyltransferase; N-hydroxyarylamine O-acetyltransferase (SW:NHOA_SALTY)
1476	STM14_1912	CDS		1679481	1680113	-	-0.132348	1610	-0.946643	-0.814464	723	-0.607894									STM1583	putative cytoplasmic protein
1477	STM14_1916	CDS	ansP	1680626	1682119	+	-0.576668	786	-0.633727	-0.438892	1208	-0.731396	-1.06667	1271	-0.432014	-0.3	1390	-0.926305			STM1584	L-asparagine transport protein; L-asparagine permease (L-asparagine transport protein) (SW:ANSP_SALTY); APC family
1478	STM14_1917	CDS		1682196	1682417	-	2.19334	3679	0.0562215	1.55838	3628	0.179028	0.916667	2611	0.327611	0.516667	2307	0.75054			STM1585	putative outer membrane lipoprotein
1481	STM14_1921	CDS	yncC	1686074	1686739	-	-0.54384	829	-0.467638	-0.004072	2156	0.99604	-3.91667	422	-0.00828747	-2.75	369	-0.109585	+	-	STM1588	putative DNA-binding transcriptional regulator; GntR family
1482	STM14_1924.RJ	CDS	yncB	1687073	1688110	-	-0.689776	663	-0.792591	-0.883708	654	-0.736517	-4.58333	253	-0.00371045	-0.45	1254	-0.892856			STM1589	Putative oxidoreductase YncB; Broadly distributed proteins not in subsystems
1483	STM14_1925	CDS	pat [J]	1688322	1688837	+	0.691508	3184	0.310979	0.223866	2654	0.785873	-4.18333	352	-0.0453307	-2.31667	435	-0.439858			STM1590	putative acyltransferase; similar to Escherichia coli putative resistance protein (AAC74530.1)
1484	STM14_1926	CDS	ydcZ	1688837	1689286	+	0.501598	2920	0.450638	0.07548	2347	0.926887	-0.833333	1381	-0.610894	-0.866667	972	-0.735032			STM1591	putative inner membrane protein
1485	STM14_1927	CDS	ydcY	1689291	1689524	-	0.988766	3471	0.132726	0.887924	3437	0.164569	0.166667	2012	0.933895	1.13333	2951	0.658531			STM1592	putative cytoplasmic protein
1486	STM14_1928	CDS	srfA	1689748	1691067	+	1.19233	3556	0.400796	-0.363904	1332	-0.833145	-1.4	1148	-0.120026	0.0333333	1759	0.990094	+		STM1593	putative virulence protein; SrfA (gi|8347258); ssrAB-activated gene
1487	STM14_1929	CDS	srfB	1691072	1694053	+	0.292356	2532	0.538028	0.086058	2370	0.877705	-0.133333	1790	-0.907946	-0.4	1295	-0.820066			STM1594	putative virulence protein; SrfB (gi|8347259); ssrAB-activated gene
1488	STM14_1930	CDS	srfC	1694050	1696194	+	0.489874	2899	0.484495	0.630824	3246	0.337333	-0.183333	1750	-0.803027	0.116667	1848	0.937938			STM1595	putative virulence protein; SrfC (gi|8347260); contains predicted coiled-coil structure; ssrAB-activated gene
1489	STM14_1931	CDS	ydcX	1696239	1696502	-	0.393684	2734	0.773759	1.01388	3499	0.38067	2.05	3257	0.0876987	0.783333	2593	0.700506			STM1596	putative inner membrane protein
1490	STM14_1934.R	CDS	betB [J]	1696811	1698256	-	-0.431742	1011	-0.541372	-0.477436	1149	-0.479982	-1.85	981	-0.369291	-0.55	1168	-0.907862			STM1597	4-aminobutyraldehyde dehydrogenase (EC 1.2.1.19); Polyamine Metabolism
1491	STM14_1935	CDS	ydcR	1698371	1699795	-	1.00776	3483	0.195269	0.375192	2926	0.670491	-0.316667	1684	-0.842705	-0.05	1677	-0.989855			STM1598	putative regulatory protein; similar to Escherichia coli multi modular; putative transcriptional regulator; also putative ATP-binding component of a transport system (AAC74521.1); GntR family
1492	STM14_1936	CDS	pdgL	1699931	1700701	-	-0.488502	922	-0.468501	0.1609	2532	0.842802	-0.116667	1811	-0.957572	0.45	2228	0.913655			STM1599	periplasmic dipeptidase precursor; D-alanyl-D-alanine dipeptidase for peptidoglycan digestion (gi|4585342)
1493	STM14_1937	CDS		1700960	1701190	-	0.955874	3446	0.499397	1.84345	3657	0.150413	-3.75	471	-0.00495232	-1.75	579	-0.29032		-	STM1600	putative inner membrane protein
1494	STM14_1938	CDS	ugtL	1701223	1701621	-	1.5216	3635	0.000927914	1.5623	3629	0.000649024	-1.51667	1097	-0.370456	0.616667	2410	0.853265			STM1601	hypothetical protein; putative membrane protein UgtL (gi|4585341); similar to chitinase from Schizosaccharomyces
1495	STM14_1940	CDS	sifB	1702158	1703108	+	-0.572796	790	-0.436503	0.05648	2313	0.952334	0.966667	2635	0.650487	-1	901	-0.774784			STM1602	secreted effector protein; translocated by the type III secretion system SPI-2; localizes to Sifs in infected cells and specifically to Salmonella-containing vacuoles
1497	STM14_1942	CDS	prtQ [J]	1703613	1705577	-	-0.355584	1156	-0.573788	-0.67182	880	-0.237674	-3.51667	525	-0.0328485	-0.95	925	-0.741722			STM1604	putative collagenase; similar to Escherichia coli putative collagenase (AAC74517.1)
1499	STM14_1944	CDS	benE [J]	1706283	1707461	+	0.849326	3363	0.420454	1.12411	3541	0.249014	-0.183333	1747	-0.885133	0.316667	2063	0.88194			STM1606	putative benzoate membrane transport protein; similar to Escherichia coli putative membrane transport protein (AAC74515.1)
1500	STM14_1945	CDS		1707515	1708183	-	0.895558	3403	0.458841	0.779834	3368	0.51616	-1.7	1034	-0.0231775	0.566667	2367	0.630693			STM1607	putative outer membrane lipoprotein
1501	STM14_1946	CDS	tehB	1708339	1708935	-	-0.061566	1766	-0.941994	0.5334	3137	0.403215	-0.566667	1517	-0.624109	0.7	2509	0.681891			STM1608	tellurite resistance protein TehB; with TehA confers resistance to tellurite
1503	STM14_1948	CDS	ydcK	1710042	1711022	+	-0.542588	832	-0.511747	-0.062914	2025	-0.952334	0.133333	1986	0.916977	0.266667	2022	0.913154			STM1610	putative nucleoside-diphosphate-sugar pyrophosphorylase; involved in lipopolysaccharide biosynthesis
1504	STM14_1949	CDS	rimL	1711019	1711558	-	0.747352	3257	0.410654	0.385112	2936	0.698407	-0.266667	1709	-0.899027	0.433333	2206	0.913154			STM1611	ribosomal-protein-L7/L12-serine acetyltransferase; similar to Escherichia coli acetylase; acetylates N-terminal serine of 50S ribosomal subunit protein L7/L12 (AAC74509.1)
1505	STM14_1951	CDS	sgcX	1711775	1712893	+	-0.318666	1219	-0.445228	-0.28633	1492	-0.484648	-0.85	1374	-0.266669	-0.316667	1365	-0.833568			STM1612	putative cellulase protein; similar to Escherichia coli putative lyase/synthase (AAC77261.1)
1506	STM14_1952	CDS		1712890	1713171	+	0.391164	2729	0.805625	0.12767	2458	0.944271	0.466667	2257	0.62348	1.43333	3146	0.176834	-		STM1613	putative PTS system enzymeIIB component; similar to Escherichia coli galactitol-specific enzyme IIB of phosphotransferase system (AAC75154.1)
1507	STM14_1953	CDS	gatC [J]	1713182	1714495	+	-0.361034	1139	-0.608457	-0.610292	966	-0.334924	-0.183333	1751	-0.836656	0.583333	2377	0.617043			STM1614	putative PTS system enzyme IIC component; similar to Escherichia coli putative PTS system enzyme IIC component (AAC77260.1)
1508	STM14_1954	CDS	sgcQ [D]	1714509	1715315	+	0.540352	2987	0.406655	0.303924	2812	0.667171	-3.38333	564	-0.0703095	1.15	2953	0.721675			STM1615	putative nucleoside triphosphatase; similar to Escherichia coli putative nucleoside triphosphatase (AAC77259.1)
1509	STM14_1955	CDS		1715447	1715884	+	0.96814	3453	0.182825	0.715332	3333	0.318542									STM1616	putative sugar-specific PTS enzyme II; similar to Escherichia coli putative PTS system enzyme II A component (AAC77258.1)
1510	STM14_1956	CDS	sgcE	1715896	1716528	+	0.23378	2400	0.649486	0.31938	2830	0.496361									STM1617	ribulose-phosphate 3-epimerase; catalyzes the interconversion of D-ribulose 5-phosphate to xylulose 5-phosphate
1511	STM14_1957.R	CDS		1716538	1717335	+	0.323494	2603	0.477687	-0.127306	1865	-0.817017	-0.916667	1346	-0.463787	-0.283333	1396	-0.925033			STM1618	Putative regulatory protein
1512	STM14_1958	CDS		1717335	1717772	+	0.408318	2767	0.775072	0.87114	3429	0.483366	-3.18333	618	-0.0707826	-0.55	1182	-0.89102			STM1619	cryptic aminoglycoside resistance protein
1513	STM14_1959	CDS	lctO [J]	1717819	1719021	-	0.377342	2700	0.547082	0.816528	3391	0.147199	-5.3	148	-0.000172578	-4.06667	198	-0.00342939		-	STM1620	putative oxidase; similar to Escherichia coli L-lactate dehydrogenase (AAC76629.1)
1514	STM14_1960	CDS		1719033	1719608	-	-0.19506	1481	-0.790034	-0.070298	2005	-0.930262									STM1621	putative periplasmic protein
1515	STM14_1962	CDS	mdoD	1719804	1721459	-	0.56837	3037	0.40591	0.403414	2967	0.558828	-5.5	122	-0.00298381	-2	508	-0.405582			STM1622	glucan biosynthesis protein D; involved in the control of the structural glucose backbone of osmoregulated periplasmic glucans
1516	STM14_1963	CDS	pnbA [J]	1721679	1723187	-	0.163556	2252	0.853571	-0.118448	1888	-0.89739	-3.78333	455	-0.000876697	-0.716667	1048	-0.662319			STM1623	putative carboxylesterase
1517	STM14_1964	CDS		1723236	1724579	-	0.169146	2260	0.825463	-0.28729	1488	-0.698407	-0.516667	1552	-0.758449	-0.416667	1292	-0.899564	+		STM1624	putative cytoplasmic protein
1519	STM14_1966	CDS	trg	1725856	1727481	-	0.22451	2381	0.79079	-0.153662	1799	-0.864673	-1	1300	-0.268933	0.466667	2251	0.777556			STM1626	methyl-accepting chemotaxis protein III; similar to Escherichia coli methyl-accepting chemotaxis protein III; ribose and galactose sensor receptor (AAC74503.1)
1520	STM14_1967.J	CDS		1727471	1727695	+	0.643886	3131	0.642336	-0.930166	612	-0.461711	-2.43333	823	-0.139211	-1.06667	854	-0.701864			STM1627	hypothetical protein
1521	STM14_1969.J	CDS	frmR [D]	1728800	1729180	-	0.240622	2414	0.760984	0.37957	2933	0.599531	-0.483333	1569	-0.833248	-1.38333	696	-0.651857			STM1628	COG1937 family protein, putative
1522	STM14_1970	CDS		1729598	1729999	+	0.84815	3361	0.138138	0.639388	3252	0.253471									STM1629	putative dipicolinate reductase
1523	STM14_1971	CDS		1730128	1730844	-	-0.453276	972	-0.787874	-0.281518	1502	-0.875242	-5.33333	145	-0.0266517	-5.76667	84	-0.0395936		-	STM1630	putative inner membrane protein
1524	STM14_1974	CDS	sseJ	1731270	1732496	+	-0.0638	1759	-0.962195	-0.397478	1281	-0.731396	-4.03333	387	-0.00215701	-5	128	-0.000642235		-	STM1631	secreted effector protein; secreted effector J (gi|9931614); Salmonella translocated effector; regulated by SPI-2
1525	STM14_1975	CDS		1732617	1732961	-	0.243816	2423	0.908679	0.417814	2987	0.844296	-6.63333	24	-7.3182e-05	-3.53333	251	-0.0253499		-	STM1632	putative inner membrane protein
1526	STM14_1977	CDS		1733868	1734629	+	-1.51198	283	-0.0557168	-0.728412	814	-0.380669	-1.68333	1037	-0.370072	-5.58333	93	-0.00858541		-	STM1633	putative periplasmic binding protein; similar to Escherichia coli putative periplasmic binding transport protein (AAC74987.1)
1527	STM14_1978	CDS		1734636	1735283	+	-0.890594	495	-0.232778	-0.691802	856	-0.342313									STM1634	putative ABC transporter permease component; similar to Escherichia coli putative transport system permease protein; formerly yecC (AAC74985.1); amino acid
1528	STM14_1979	CDS	cysA [J]	1735308	1736039	+	-0.16821	1536	-0.824083	-0.407392	1266	-0.543109	-0.916667	1348	-0.156064	0.15	1904	0.926305			STM1635	putative ABC-type polar amino acid transport system ATPase component; similar to Escherichia coli putative ATP-binding component of a transport system (AAC76303.1)
1529	STM14_1980	CDS		1736036	1736716	+	0.21909	2372	0.924767	0.250694	2705	0.913485	0.15	1994	0.923621	1.11667	2931	0.560112			STM1636	putative ABC-type transport system membrane component; similar to Escherichia coli putative transport system permease protein; formerly yecC (AAC74985.1)
1530	STM14_1981	CDS		1736853	1738403	+	0.477108	2877	0.773759	-0.26973	1523	-0.878926	-5.35	144	-0.000804358	-7.21667	30	-6.9829e-05		-	STM1637	putative inner membrane protein
1531	STM14_1982	CDS		1738867	1739529	+	0.597242	3080	0.304352	0.276758	2754	0.667171	-3.13333	626	-0.0560556	-1	907	-0.725357			STM1638	putative SAM-dependent methyltransferase
1532	STM14_1982.P	sRNA_JV	RydC [P]	1739650	1739712	+	0.354252	2660	0.583966	0.837432	3404	0.141987	-2.18333	873	-0.00317668	-1.35	714	-0.102614			rydC	controls the yejABEF operon
1533	STM14_1982.P	sRNA_JV	RydC [P]	1739650	1739712	+	0.308144	2566	0.652435	0.837432	3405	0.154633	-2.18333	877	-0.0470459	-1.35	711	-0.375963				controls the yejABEF operon
1534	STM14_1983	CDS	cybB	1739800	1740330	-	-1.04566	416	-0.556759	0.478374	3061	0.819002									STM1639	cytochrome b561; B-type di-heme cytochrome with a major alpha-absorption peak at 561 nm and a minor peak at 555 nm
1535	STM14_1984	CDS	ydcF	1740447	1741247	-	-0.063514	1760	-0.957273	-0.032286	2094	-0.982094	-3.55	517	-0.00581155	-2.61667	386	-0.0714271		-	STM1640	putative inner membrane protein
1536	STM14_1985.J	CDS	hrpA	1741311	1745213	-	-0.370166	1120	-0.538207	-0.330884	1396	-0.579418	-3.55	522	-0.0255146	-4.21667	183	-0.0222425		-		ATP-dependent helicase HrpA
1537	STM14_1986	CDS	acpD	1745414	1746019	+	0.5895	3066	0.100047	0.255562	2717	0.502341									STM1642	azoreductase; FMN-dependent; requires NADH; catalyzes the cleavage of azo bond in aromatic azo compounds
1538	STM14_1987	CDS		1746016	1746465	-	0.56693	3034	0.330504	0.94199	3465	0.072842									STM1643	putative inner membrane protein
1539	STM14_1988	CDS	ydbL	1746608	1746931	-	0.310232	2574	0.905006	0.50246	3095	0.84764	-1.81667	995	-0.130412	0.116667	1857	0.971503			STM1644	putative periplasmic protein
1540	STM14_1989	CDS	ynbE	1746939	1747130	-	0.945372	3442	0.273874	1.09821	3535	0.177262	-1.7	1036	-0.0255146	-0.2	1490	-0.913154			STM1645	putative outer membrane lipoprotein
1541	STM14_1990	CDS	ydbH	1747130	1749766	-	0.823886	3339	0.221434	0.051754	2300	0.953837	-2.65	764	-0.160217	0.116667	1862	0.981542			STM1646	hypothetical protein
1542	STM14_1991	CDS	ldhA	1750006	1750995	+							-4.31667	324	-0.0028331	-2.65	380	-0.0991333		-	STM1647	D-lactate dehydrogenase; Catalyzes the reduction of sulfopyruvate to (R)-sulfolactate much more efficiently than the reverse reaction. Also catalyzes the reduction of oxaloacetate, alpha-ketoglutarate, and to a much lower extent, KHTCA, but not pyruvate. Involved in the biosynthes
1543	STM14_1992.J	CDS	hslJ	1751076	1751516	+	1.54632	3642	0.0581697	0.558924	3171	0.536972									STM1648	heat shock protein HslJ, putative
1544	STM14_1993.RJ	CDS		1751560	1751826	-	-0.473302	934	-0.56472	0.612882	3232	0.425263	0.0333333	1914	0.964126	-0.466667	1250	-0.611564			STM1649	probable lipoprotein YPO2331
1545	STM14_1994	CDS		1751742	1752041	+	0.204222	2341	0.812857	-0.01622	2125	-0.989217	-0.7	1443	-0.586725	-0.6	1124	-0.778301			STM1650	hypothetical protein
1546	STM14_1995	CDS	nifJ	1752102	1755626	+	0.201194	2334	0.710412	0.541562	3149	0.225989	-2.91667	681	-0.012615	0.75	2570	0.691502			STM1651	putative pyruvate-flavodoxin oxidoreductase; similar to Escherichia coli putative oxidoreductase; Fe-S subunit (AAC74460.1)
1547	STM14_1995.P	sRNA_JV	MicC [P]	1755655	1755763	-							-4.41667	295	-0.00324522	-1.91667	534	-0.296779		-		represses ompC and ompD mRNAs; hypothetical protein
1548	STM14_1996	CDS		1755685	1755894	-	-0.696408	652	-0.18274	-0.486574	1138	-0.346766	-1.9	964	-0.0251796	-0.3	1392	-0.862387			micC	hypothetical protein
1549	STM14_1997	CDS	ynaF	1756108	1756542	+	-0.960146	456	-0.193121	-0.2233	1625	-0.806892	-4.6	252	-0.00516832	-0.733333	1043	-0.805246		-	STM1652	putative universal stress protein; similar to Escherichia coli putative filament protein (AAC74458.1)
1550	STM14_1998	CDS	emrE	1756592	1756930	-	0.86752	3383	0.499992	1.38892	3606	0.238508	-2.25	855	-0.128845	-0.616667	1115	-0.836073			STM1653	putative membrane transporter of cations; similar to Escherichia coli methylviologen resistance (AAC73644.1)
1551	STM14_2000	CDS	ydaO	1757286	1758221	+	-0.105262	1674	-0.949245	-1.17482	464	-0.326059	-3.68333	485	-0.000103219	-1.08333	849	-0.287378		-	STM1654	C32 tRNA thiolase; TtcA; YdaO; catalyzes the thiolation of cytosine 32 in specific tRNAs
1552	STM14_2001	CDS	dbpA	1758265	1759638	-	1.10038	3524	0.22789	0.77504	3362	0.393175	-0.9	1352	-0.643634	1.43333	3142	0.596529			STM1655	ATP-dependent RNA helicase DbpA; exhibits an RNA-dependent ATPase activity, specifically stimulated by bacterial 23S rRNA
1554	STM14_2001.P2	sRNA_JV	FnrS [P]	1759639	1760124	-	0.707612	3203	0.086654	0.454968	3028	0.277619	-0.833333	1379	-0.57672	-0.6	1126	-0.821078				multiple repressor of oxygen regulated genes
1555	STM14_2002	CDS	zntB	1760125	1761108	-							3.65	3468	0.00483022	3.15	3483	0.0268986			STM1656	zinc transporter
1556	STM14_2002.J	CDS?		1761183	1761299	+	-0.461868	958	-0.74558	-0.348524	1369	-0.819002	-1.86667	977	-0.0766498	1.23333	3021	0.410695			STM1657	hypothetical protein
1557	STM14_2005	CDS	ydaL	1762819	1763382	-	-0.225296	1423	-0.724695	-0.202128	1681	-0.75803	-4.8	211	-0.00922377	-2.93333	341	-0.188053		-	STM1658	hypothetical protein; contains putative Smr domain
1558	STM14_2006	CDS	ogt	1763640	1764155	+	0.219224	2373	0.590793	0.612106	3229	0.0783792									STM1659	O-6-alkylguanine-DNA:cysteine-protein methyltransferase; methylated-DNA protein-cysteine methyltransferase (SW:OGT_SALTY)
1559	STM14_2007	CDS	fnr	1764351	1765103	+	-0.343166	1182	-0.813896	-2.02547	248	-0.0737462	-5.4	133	-9.20915e-08	-4.8	139	-2.02806e-07	-	-	STM1660.S	fumarate/nitrate reduction transcriptional regulator; Global transcription factor that controls the expression of over 100 target genes in response to anoxia
1560	STM14_2008	CDS	ydaA	1765254	1766201	+	1.58009	3647	0.0479895	0.588194	3211	0.494815	-2	927	-0.170013	0.766667	2580	0.776456	-		STM1661	universal stress protein UspE; with UspC and UspD is involved in resistance to UV irradiation
1561	STM14_2009	CDS	ynaJ	1766256	1766642	-	-1.32358	325	-0.0778785	-0.266172	1532	-0.779887	-5.53333	114	-3.16094e-05	-3.36667	267	-0.00555286		-	STM1662	putative inner membrane protein
1562	STM14_2010	CDS	ynaI	1766749	1767780	+	0.997582	3478	0.0571	0.442834	3016	0.424186	-4.48333	279	-0.000255938	-1.78333	574	-0.166918		-	STM1663	putative integral membrane protein
1563	STM14_2011	CDS		1767866	1768468	-	0.352678	2655	0.596015	0.610708	3228	0.310369	-4.63333	245	-0.00215701	-1.83333	557	-0.324357			STM1664	putative transcriptional regulator
1564	STM14_2012	CDS		1768512	1769198	+	0.003252	1905	0.996055	0.773982	3359	0.178681	-5	183	-0.0033503	-2.9	347	-0.134006		-	STM1665	putative cytoplasmic protein
1565	STM14_2013	pseudo		1769226	1769564	+	-0.362646	1135	-0.760626	0.159118	2525	0.90373	-4.11667	368	-0.0139129	-2.51667	401	-0.225289		-	STM1666	pseudogene; in-frame stop following codon 24
1566	STM14_2014	CDS	psaD [J]	1769670	1770227	-	-0.172948	1526	-0.88478	0.53974	3147	0.599531	-4	400	-0.00107135	-4.06667	199	-0.00180639		-	STM1667	putative thiol peroxidase; similar to Escherichia coli thiol peroxidase (AAC74406.1)
1567	STM14_2015	CDS		1770326	1771156	-							-3.35	578	-0.0146493	-2.88333	350	-0.0709263		-	STM1668	hypothetical protein
1568	STM14_2016	CDS		1771177	1773159	-	-0.422614	1027	-0.485689	-0.114718	1901	-0.875242									STM1669	invasin-like protein; similar to Escherichia coli putative factor (AAC74304.1); similar to invasin C of Yersinia; intimin
1569	STM14_2017.J	CDS		1773234	1773992	-	-0.3664	1126	-0.685588	-0.86104	676	-0.258746	-3.61667	500	-0.000538849	-3.55	248	-0.00117925		-	STM1670	putative serine/threonine protein kinase
1570	STM14_2018	pseudo	rob [J]	1774373	1775231	+	-0.834244	539	-0.586435	-0.437596	1211	-0.803196	-3	658	-0.000990498	-3.03333	314	-0.00174663		-	STM1671	similar to Escherichia coli putative AraC-type regulatory protein (AAC73403.1); AraC family; helix-turn-helix~disrupted by frameshift
1571	STM14_2019.R	CDS		1775622	1776731	+	-0.177146	1519	-0.735831	-0.090282	1959	-0.873557	-3.68333	486	-0.0176872	-4.08333	197	-0.0222257		-	STM1672	hypothetical protein
1572	STM14_2020	CDS		1776945	1777199	-	0.971966	3456	0.425831	0.577744	3197	0.663298	-5.86667	81	-0.00100901	-1.66667	610	-0.47448			STM1673	putative outer membrane lipoprotein
1573	STM14_2021	CDS		1777310	1777900	-	0.229376	2392	0.71983	0.296714	2796	0.619219	-2.46667	817	-0.0407716	-0.233333	1438	-0.937517			STM1674	putative regulatory protein; AraC family; helix-turn-helix
1574	STM14_2022	CDS	phbB [J]	1777978	1778691	+							-1.03333	1290	-0.375618	-0.566667	1164	-0.786286			STM1675	oxidoreductase; similar to Escherichia coli putative oxidoreductase (AAC77206.1)
1575	STM14_2023	CDS		1778782	1779651	-	0.459084	2843	0.678123	0.503818	3096	0.636433	-1.3	1180	-0.498008	0.0666667	1805	0.989855			STM1676	putative aldo/keto reductase
1576	STM14_2025	CDS	gstR [J]	1779925	1780830	-	-0.35423	1163	-0.775456	-0.328508	1402	-0.803196	-5.98333	64	-7.49877e-05	-4.98333	130	-0.000760465		-	STM1677	putative transcriptional regulator; similar to Escherichia coli putative transcriptional regulator LysR-type (AAC76546.1); LysR family
1577	STM14_2026	CDS		1780949	1781878	+	1.25627	3579	0.347106	1.06256	3522	0.415807	-0.583333	1510	-0.718517	-0.416667	1293	-0.898027			STM1678	putative 2'-hydroxyisoflavone reductase
1578	STM14_2027	CDS	mppA	1781975	1783588	-	0.352738	2656	0.53242	0.516276	3111	0.318456	-0.133333	1799	-0.929277	-0.7	1066	-0.735032	+		STM1679	periplasmic murein tripeptide transport protein; similar to Escherichia coli putative transport periplasmic protein (AAC74411.1); negative regulator of mulitple antibiotic resistance
1579	STM14_2028	CDS	mpaA [D]	1783778	1784506	+	1.37566	3610	0.0211414	0.525646	3126	0.415807									STM1680	murein peptide amidase A; similar to Escherichia coli putative carboxypeptidase (AAC74408.1)
1580	STM14_2028	CDS	mpaA [D]	1783778	1784506	+	-0.107442	1665	-0.920911	0.244798	2694	0.819002	-1.03333	1289	-0.173727	-0.6	1128	-0.626066			STM1681	murein peptide amidase A; similar to Escherichia coli putative carboxypeptidase (AAC74408.1)
1581	STM14_2030	CDS	tpx	1785562	1786068	+	0.286176	2516	0.862387	-0.162158	1780	-0.925487									STM1682	thiol peroxidase; antioxidant activity; thioredoxin-dependent thiol peroxidase; forms homodimers in solution; shows substrate specificity to alkyl hydroperoxides; periplasmic protein
1582	STM14_2034	CDS	ycjF	1788559	1789620	-	0.528458	2973	0.376745	-0.22709	1616	-0.735747	-3.35	574	-0.0116413	-1.01667	886	-0.62077			STM1684	hypothetical protein
1583	STM14_2035	CDS	ycjX	1789617	1791020	-	-0.904646	484	-0.17036	-0.33003	1398	-0.659566	-3.5	533	-0.0144229	-1.1	832	-0.622214		-	STM1685	putative ATPase; similar to Escherichia coli putative enzymes (AAC74403.1)
1585	STM14_2037	CDS	pspD	1791553	1791771	-	0.962146	3452	0.359922	-0.343468	1374	-0.779887	-2.5	806	-0.106487	-1.43333	686	-0.547254			STM1687	peripheral inner membrane phage-shock protein; similar to Escherichia coli phage shock protein (AAC74389.1)
1586	STM14_2038	CDS	pspC	1791794	1792153	-	-0.22145	1429	-0.683118	-0.377924	1313	-0.426814	-4.43333	287	-0.0266952	-1.6	629	-0.612724			STM1688	DNA-binding transcriptional activator PspC; with PsbB forms toxin/antitoxin pair; activates the psp operon in response to phage infection, exposure to ethanol or osmotic shock
1587	STM14_2039	CDS	pspB	1792153	1792377	-	0.54828	2999	0.351311	0.16956	2547	0.811829	-0.8	1396	-0.63125	0.2	1954	0.958929			STM1689	phage shock protein B; acts together with PspC to induce psp operon during infection with phage, exposure to ethanol or osmotic shock; forms a complex with PspA and C; PspC is required for PspAB binding
1588	STM14_2040	CDS	pspA	1792437	1793105	-	-1.2526	340	-0.310124	-1.6249	326	-0.16195	-4.95	192	-3.58004e-06	-5.41667	100	-1.05437e-06	+	-	STM1690	phage shock protein PspA; involved in maintaining membrane potential under membrane stress conditions; also acts as a negative transcriptional regulator of the phage shock protein (psp) operon(pspABCDE) by regulating the transcriptional activator PspF
1589	STM14_2041.J	CDS?		1794237	1794335	-	0.214074	2363	0.757861	0.24127	2687	0.724254									STM1691	hypothetical protein
1590	STM14_2042	CDS	sapA_2	1794368	1796017	+	-0.263198	1340	-0.871308	-0.864672	672	-0.521144	-3.85	440	-0.0440978	-4.51667	154	-0.0449831	-	-	STM1692	peptide transport protein; peptide transport periplasmic protein SapA precursor (SW:SAPA_SALTY); ABC superfamily periplasmic protein
1592	STM14_2044	CDS	sapC	1796966	1797856	+	-3.25971	123	-0.115299	-4.63444	82	-0.0156512	-0.6	1496	-0.750255	-1.86667	551	-0.410539		-	STM1694	peptide transport protein; peptide transport system permease protein SapC (SW:SAPC_SALTY); ABC superfamily membrane protein
1593	STM14_2045	CDS	sapD	1797856	1798848	+	-2.98772	141	-1.69e-05	-3.20803	148	-6.1e-06	-4.76667	216	-1.43878e-07	-5.13333	120	-4.56001e-08		-	STM1695	peptide transport protein; peptide transport system atp-binding protein SapD (SW:SAPD_SALTY); ABC superfamily ATP-binding protein
1594	STM14_2046	CDS	sapF	1798850	1799656	+	-4.23969	85	-0.0129018	-4.18958	103	-0.0117365	-1.65	1055	-0.342646	-3.15	298	-0.128399		-	STM1696	peptide transport protein; peptide transport system atp-binding protein SapF (SW:SAPF_SALTY); ABC superfamily ATP-binding protein
1595	STM14_2047	CDS		1799672	1800379	-							-4.4	298	-0.0213063	-4.86667	136	-0.0272782	-	-	STM1697	hypothetical protein; putative diguanylate cyclase/phosphodiesterase domain 2
1596	STM14_2050	CDS		1800846	1802219	-	0.352586	2654	0.651189	0.565092	3176	0.419954									STM1698	putative inner membrane protein
1598	STM14_2052	CDS	ycjE	1802408	1802707	+	-0.738032	611	-0.590885	-1.59496	334	-0.189829	-5.4	134	-0.000443283	-1.33333	725	-0.494854		-	STM1699	putative cytoplasmic protein; hypothetical 10.4 kDa protein in fabI/envM 5'region (SW:YCJE_SALTY)
1599	STM14_2055	CDS	yciW	1803813	1804946	+	-1.66308	253	-0.375827	-0.193944	1701	-0.934732									STM1701	putative cytoplasmic protein; similar to Escherichia coli putative oxidoreductase (AAC74369.1)
1600	STM14_2056	CDS	rnb	1805035	1806969	+	-0.48786	923	-0.716751	0.295772	2794	0.839355									STM1702	exoribonuclease II; Involved in mRNA degradation. Hydrolyzes single-stranded polyribonucleotides processively in the 3' to 5' direction
1601	STM14_2058.R	CDS	morA [D]	1807222	1809213	+	-0.763418	595	-0.556805	-0.855572	681	-0.491718	0.55	2327	0.408008	0.916667	2746	0.268479			STM1703	hypothetical protein
1602	STM14_2060	CDS	yciT	1809601	1810353	+	-0.116384	1646	-0.919149	-0.520488	1097	-0.585927	-3.21667	608	-0.0353823	-1.21667	775	-0.617043			STM1704	putative regulatory protein; similar to Escherichia coli putative DeoR-type transcriptional regulator (AAC74366.1); DeoR family
1604	STM14_2063	CDS	yciH	1810950	1811276	-	0.465182	2857	0.628561	-0.061694	2033	-0.959075	-2.66667	756	-0.0281899	-2.3	436	-0.116682			STM1706	translation initiation factor Sui1; involved in start site selection during the initiation of translation
1605	STM14_2064.R	CDS	pyrF	1811276	1812073	-	-3.28577	120	-0.0128826	-3.73147	120	-0.00395105								-		Orotidine 5&#39;-phosphate decarboxylase (EC 4.1.1.23); De Novo Pyrimidine Synthesis
1606	STM14_2066	CDS	yciM	1812204	1813373	-							-0.0166667	1870	-0.97866	0.0166667	1747	0.990094			STM1708	hypothetical protein; similar to Escherichia coli putative heat shock protein (AAC74362.1)
1607	STM14_2068	CDS	pgpB	1813838	1814602	-	-0.216646	1442	-0.767751	0.11198	2423	0.889772	0.166667	2008	0.865844	0.2	1957	0.916582			STM1710	phosphatidylglycerophosphatase B; similar to Escherichia coli non-essential phosphatidylglycerophosphate phosphatase, membrane bound (AAC74360.1)
1608	STM14_2070	CDS	acnA	1815444	1818119	-	1.0331	3496	0.340747	0.35604	2889	0.78068	-3.96667	408	-0.000199201	-0.0333333	1683	-0.989855			STM1712	aconitate hydratase; Catalyzes the conversion of citrate to isocitrate
1609	STM14_2072	CDS	cysB	1819096	1820070	-	-0.81273	549	-0.0739323	-1.0241	549	-0.0171455								-	STM1713	transcriptional regulator CysB; LysR-type transcriptional regulator; contains helix-turn-helix (HTH) motif; in Escherichia coli this protein regulates cysteine biosynthesis by controlling expression of the cys regulon; autoregulates expression; crystal structure of Klebsiella aerogenes showed tetramer formation
1613	STM14_2080	CDS	fabG [J]_1	1825058	1825819	+	0.893702	3401	0.262135	0.536876	3143	0.50712	0.383333	2188	0.682428	0.416667	2197	0.785184			STM1717	short chain dehydrogenase; similar to Escherichia coli putative oxidoreductase (AAC74353.1)
1615	STM14_2082	CDS	rluB	1826493	1827368	-							-3.75	472	-0.0644648	-3.68333	234	-0.14405		-	STM1719	23S rRNA pseudouridylate synthase B; catalyzes the synthesis of pseudouridine from uracil-2605 in 23S ribosomal RNA
1616	STM14_2083	pseudo	yciO	1827469	1828089	-							0.0833333	1951	0.966024	-0.25	1433	-0.948721			STM1720	translation factor~disrupted by frameshift
1617	STM14_2084	CDS	trpH	1828097	1828978	-	-0.006248	1886	-0.993181	-0.595082	988	-0.370985	-1.2	1213	-0.367035	-0.333333	1352	-0.914438			STM1721	hypothetical protein; TrpH protein (SW:TRPH_SALTY); TrpR controlled transcriptional unit in the 5' upstream region of the trp operon
1618	STM14_2084.J	CDS?		1829078	1829248	-	0.093312	2107	0.963261	0.687488	3309	0.693767	0.583333	2355	0.433714	-0.316667	1384	-0.820066			STM1722	hypothetical protein
1619	STM14_2086	CDS	trpE	1829239	1830801	+	0.27743	2498	0.730057	-0.429976	1220	-0.550787	0.766667	2476	0.27034	0.166667	1921	0.924813			STM1723	anthranilate synthase component I; with component II, the glutamine amidotransferase, catalyzes the formation of anthranilate from chorismate and glutamine
1620	STM14_2087	CDS	trpD	1830801	1832396	+	0.334834	2621	0.608773	-0.33347	1391	-0.60571	-0.316667	1680	-0.775184	0.0833333	1820	0.973527			STM1724	bifunctional anthranilate synthase/anthranilate phosphoribosyltransferase; TrpD; with Trp E catalyzes the formation of anthranilate from chorismate and glutamine, TrpE provides the glutamine amidotransferase activity; also catalyzes the formation of N-(5-phospho-D-ribosyl)-anthranilate from athranilate and 5-phospho-alpha-D-ribose 1-diphosphate; functions in tryptophan biosynthesis
1621	STM14_2088	CDS	trpC	1832400	1833758	+	-0.127898	1622	-0.894077	-0.744626	794	-0.315397	-0.283333	1698	-0.813026	-0.716667	1050	-0.653282			STM1725	bifunctional indole-3-glycerol phosphate synthase/phosphoribosylanthranilate isomerase; monomeric bifunctional protein; functions in tryptophan biosynthesis pathway; phosphoribosylanthranilate is rearranged to carboxyphenylaminodeoxyribulosephosphate which is then closed to form indole-3-glycerol phosphate
1622	STM14_2089	CDS	trpB	1833768	1834961	+	0.314014	2584	0.606564	-0.024346	2109	-0.978864									STM1726	tryptophan synthase subunit beta; catalyzes the formation of L-tryptophan from L-serine and 1-(indol-3-yl)glycerol 3-phosphate
1623	STM14_2090	CDS	trpA	1834961	1835767	+	0.176514	2279	0.813627	-0.648874	915	-0.291534	-0.75	1425	-0.449342	-0.55	1184	-0.738303			STM1727	tryptophan synthase subunit alpha; catalyzes the formation of indole and glyceraldehyde 3-phosphate from indoleglycerol phosphate in tryptophan biosynthesis
1624	STM14_2091	CDS	yciG	1836247	1836429	+	-0.538048	839	-0.651189	-1.24855	424	-0.223691									STM1728	putative cytoplasmic protein
1625	STM14_2092	CDS	yciF	1836519	1837022	+	-1.42297	298	-0.197534	-1.66045	316	-0.114507								-	STM1729	putative cytoplasmic protein; similar to Escherichia coli putative structural proteins (AAC74340.1)
1626	STM14_2093	CDS	yciE	1837096	1837602	+	0.320894	2598	0.700299	0.142402	2486	0.875242	-3.95	412	-0.0305259	-3.71667	230	-0.0880388		-	STM1730	putative cytoplasmic protein
1627	STM14_2094	CDS		1837622	1838500	+	0.5286	2974	0.748755	1.40271	3609	0.310463	-1.2	1224	-0.445997	-1.53333	652	-0.482251			STM1731	putative catalase; putative catalase (gi|7162108)
1628	STM14_2095	CDS	ompW	1838582	1839220	-	0.017314	1929	0.98769	0.439086	3013	0.697026	3.11667	3445	0.00654301	4.01667	3495	0.0019633			STM1732	outer membrane protein W; receptor for colicin S4
1629	STM14_2096	CDS		1839558	1839962	+	0.096472	2112	0.861517	-0.219346	1634	-0.65623									STM1733	putative ferredoxin; similar to Escherichia coli putative ferredoxin (AAC73391.1)
1630	STM14_2097	CDS	yciC	1839988	1840731	+	-0.499556	901	-0.824605	0.122554	2451	0.963375	-3.66667	493	-0.0500637	-3.03333	316	-0.200505		-	STM1734	hypothetical protein
1631	STM14_2098	CDS	ispZ [J]	1840788	1841327	+	-0.70237	642	-0.632065	-1.24367	427	-0.339545	-0.25	1725	-0.922131	0.0833333	1826	0.989172			STM1735	intracellular septation protein A; Involved in cell division; probably involved in intracellular septation
1632	STM14_2099	CDS	yciA	1841488	1841889	+	0.975942	3460	0.0606661	0.596598	3218	0.259647	-0.75	1422	-0.610038	-0.116667	1593	-0.973892			STM1736	acyl-CoA thioester hydrolase; YciA; hydrolase that catalyzes the hydrolysis of the thioester bond in palmitoyl-CoA and malonyl-CoA; member of the the acyl coenzyme A hydrolase family of proteins
1633	STM14_2100	CDS	tonB	1841949	1842800	-	-1.95303	214	-0.0173211	-2.49421	201	-0.00212855	-1.73333	1024	-0.0252893	-1.56667	636	-0.0889883		-	STM1737	transport protein TonB; membrane spanning protein in TonB-ExbB-ExbD complex; transduces proton motive force of the cytoplasmic membrane to outer membrane transporters; involved in the transport of ron-siderophore complexes, vitamin B12 and colicins
1634	STM14_2101	CDS	yciI	1842901	1843197	+	-0.32327	1210	-0.631142	-0.283184	1500	-0.681665	0.483333	2273	0.692255	0.516667	2304	0.799243			STM1738	YciI-like protein; unknown function; YciI from Haemophilus influenzae presents crystal structure similarity to a muconolactone isomerase, but does not seem to catalyze any of the predicted reactions based on sequence and structure similarity
1635	STM14_2103	CDS	cls	1843557	1845017	+	-1.19612	358	-0.168372	-1.40903	375	-0.0824073	-0.95	1323	-0.568477	-1.18333	789	-0.626431		-	STM1739	cardiolipin synthetase; catalyzes the transfer of a phosphatidyl group to phosphodidylglycerol to form cardiolipin (diphosphatidylglycerol)
1636	STM14_2104.J	CDS	yciU	1845021	1845380	+	0.296724	2541	0.653287	0.191264	2585	0.79496	-1.8	999	-0.300196	-0.1	1620	-0.981663			STM1740	conserved hypothetical protein
1637	STM14_2105	CDS		1845428	1846264	-	1.29344	3588	0.375827	1.66457	3642	0.219193	-0.483333	1568	-0.648677	0.783333	2597	0.596529			STM1741	putative voltage-gated potassium channel
1638	STM14_2106	CDS	oppF	1846312	1847316	-	-0.554192	816	-0.296147	-0.757988	777	-0.121832	-5.38333	137	-1.50692e-05	-1.91667	535	-0.0881384		-	STM1742	oligopeptide transport protein; oligopeptide transport ATP-binding protein; OppF (SW:OPPF_SALTY); ABC superfamily ATP-binding protein
1639	STM14_2107	CDS	oppD	1847313	1848320	-	-0.218364	1437	-0.771737	0.221316	2647	0.769894									STM1743	oligopeptide transporter ATP-binding component; oligopeptide transport ATP-binding protein OppD (SW:OPPD_SALTY); ABC superfamily ATP-binding protein
1640	STM14_2107.J	CDS?		1848229	1848360	-	0.126364	2178	0.805906	-0.115594	1898	-0.833625	-1.71667	1030	-0.067619	-1.08333	846	-0.418692			STM1744	hypothetical protein
1641	STM14_2109	CDS	oppB_1	1849255	1850175	-	0.782634	3303	0.295176	0.03503	2268	0.974937	0.133333	1984	0.923621	-0.0333333	1694	-0.991184			STM1745	oligopeptide transporter permease; oligopeptide transport system permease protein OppB (SW:OPPB_SALTY); ABC superfamily membrane protein
1642	STM14_2109.J	CDS?		1850195	1850317	+	-0.396406	1074	-0.503466	-0.491794	1135	-0.380669	-1.61667	1057	-0.228071	-1.68333	597	-0.364888			STM1746	hypothetical protein
1643	STM14_2111	CDS		1851996	1852310	+	-0.043264	1806	-0.973061	0.440318	3014	0.693767	-1.48333	1112	-0.511201	-0.25	1431	-0.960155			STM1747	putative inner membrane protein
1644	STM14_2112	CDS	ychE	1852693	1853340	-	0.481852	2885	0.583563	0.909486	3450	0.243156	-2.18333	874	-0.146991	0.183333	1933	0.960155			STM1748	hypothetical protein; similar to Escherichia coli putative channel protein (AAC74324.1); MarC family
1646	STM14_2114.J	CDS	tdk_2	1856692	1857360	-	0.609556	3093	0.351311	0.593232	3213	0.34093	0.133333	1989	0.937584	0.9	2739	0.682185	-			thymidine kinase
1650	STM14_2120	CDS	rssA [D]	1860732	1861637	-	0.415304	2783	0.476389	0.222928	2653	0.729986							-		STM1754	hypothetical protein
1651	STM14_2121	CDS	ychJ	1861748	1862206	+	-2.47474	170	-0.175693	-2.90858	173	-0.090997							-	-	STM1755	hypothetical protein
1652	STM14_2122.J	CDS	purU	1862191	1863099	+							0.1	1961	0.923621	1.4	3129	0.176834				formyltetrahydrofolate deformylase
1653	STM14_2125	sRNA	rtT	1863372	1863514	+	0.283576	2508	0.710412	0.165546	2538	0.840654
1654	STM14_2127	CDS		1864415	1865944	-	0.737388	3241	0.48392	0.151352	2507	0.907012	-1.78333	1006	-0.20333	-0.516667	1203	-0.859323			STM1760	TPR repeat-containing protein; contains TPR repeats
1655	STM14_2129	CDS	narI	1866186	1866863	-	0.912972	3415	0.0469539	0.593256	3214	0.202624	2.65	3396	0.0418164	2.95	3479	0.0554261			STM1761	nitrate reductase 1 gamma subunit; similar to Escherichia coli nitrate reductase 1; cytochrome b(NR); gamma subunit (AAC74311.1)
1656	STM14_2130	CDS	narJ	1866863	1867573	-	0.046328	2002	0.955741	0.242302	2688	0.729307									STM1762	nitrate reductase 1 delta subunit; similar to Escherichia coli nitrate reductase 1; delta subunit; assembly function (AAC74310.1); chaperone required for molybdenum cofactor assembly in nitrate reductase 1
1657	STM14_2131	CDS	narH	1867570	1869105	-	-0.534156	846	-0.469621	-0.421492	1234	-0.574482									STM1763	nitrate reductase 1 beta subunit; similar to Escherichia coli nitrate reductase 1; FeS; beta subunit (AAC74309.1)
1658	STM14_2132	CDS	narG	1869102	1872845	-	-1.12489	378	-0.0377184	-0.862262	674	-0.112214	-2.08333	905	-0.0135871	-1.25	749	-0.23484		-	STM1764	nitrate reductase 1 alpha subunit; similar to Escherichia coli nitrate reductase 1; alpha subunit (AAC74308.1)
1659	STM14_2134	CDS	narK	1873233	1874630	-							-0.483333	1570	-0.756183	0.75	2569	0.746364			STM1765	nitrite extrusion protein; similar to Escherichia coli nitrite extrusion protein (AAC74307.1); MFS superfamily
1660	STM14_2136	CDS	narX	1874971	1876767	+	-0.420184	1032	-0.457047	-0.830302	705	-0.100596	-0.9	1353	-0.0561189	-0.266667	1415	-0.751524			STM1766	nitrate/nitrite sensor protein NarX; similar to Escherichia coli nitrate/nitrate sensor histidine protein kinase acts on NarL regulator (AAC74306.1); in two component regulatory system; senses nitrate/nitrite; regulates anaerobic respiration and fermentation
1661	STM14_2137	CDS	narL	1876760	1877410	+	-0.499544	903	-0.564592	-0.085732	1969	-0.936162	1.01667	2667	0.682428	2.11667	3401	0.510214			STM1767	transcriptional regulator NarL; two-component response regulator NarL; phosphorylated by NarQ; activates transcription of nitrate and nitrite reductase genes and represses transcription of fumarate reductase
1662	STM14_2138	CDS	sinH [J]	1877411	1878835	-	0.667292	3159	0.415601	1.3396	3595	0.064495	-0.5	1562	-0.578935	-0.133333	1576	-0.948919			STM1768	hypothetical protein; similar to Escherichia coli putative factor (AAC74304.1)
1663	STM14_2139	CDS	ychN	1879012	1879365	+	-0.67728	672	-0.505217	0.219296	2641	0.857164	-3.21667	610	-0.117248	-0.55	1171	-0.913154			STM1769	putative sulfur reduction protein; putative ACR involved in intracellular sulfur reduction
1664	STM14_2140	CDS	chaB	1879445	1879675	-	1.29668	3590	0.30088	1.67602	3644	0.152057	-3.51667	528	-0.0219501	0.183333	1937	0.960155			STM1770	cation transport regulator; in Escherichia coli this protein putatively regulates the sodium/proton (also pH-independent calcium/proton) antiporter chaA; has weak affinity for calcium and magnesium ions
1665	STM14_2141	CDS	chaA	1879942	1881042	+	1.09284	3518	0.691735	1.96347	3666	0.415807	0.0833333	1946	0.941161	-0.183333	1512	-0.935051			STM1771	calcium/sodium:proton antiporter; similar to Escherichia coli sodium-calcium/proton antiporter (AAC74300.1); CaCA family
1667	STM14_2143	CDS	sirB1	1881988	1882797	-	-0.393294	1082	-0.484495	-0.417448	1242	-0.441614	-4.45	284	-0.00374796	-5.15	117	-0.00241448	-	-	STM1773	putative transcriptional regulator
1668	STM14_2144	CDS	sirC	1882801	1883190	-	0.156822	2239	0.80668	-0.056824	2042	-0.937686									STM1774	putative transcriptional regulator; regulation of invasion genes; (gi|4887121)
1669	STM14_2145	CDS	hemK	1883187	1884020	-	-2.26036	184	-0.137064	-3.4251	139	-0.0143773	-3.11667	630	-0.120515	-1.71667	589	-0.592434		-	STM1775	N5-glutamine S-adenosyl-L-methionine-dependent methyltransferase; HemK; PrmC; transfers a methyl group from S-adenosylmethionine to amide nitrogen of specific glutamine residues in protein chain release factors PrfA and PrfB
1674	STM14_2155	CDS	ychH	1891252	1891530	-	-0.449568	977	-0.493718	-0.36059	1343	-0.585514	0.116667	1976	0.934115	0.25	2000	0.928487			STM1782	hypothetical protein; YchH; transcription activated by CRP (cyclic AMP receptor protein), a global transcription factor involved in regulation of metabolism in enteric bacteria; ychH presents a class II promoter to bind CRP; unknown function
1676	STM14_2157	CDS	engD [D]	1892507	1893598	+	-2.01144	210	-0.0562215	-1.70122	307	-0.101762	-1.53333	1087	-0.0412229	-1.4	692	-0.127955		-	STM1784	translation-associated GTPase; the crystal structure of the Haemophilus influenzae YchF protein showed similarity to the yeast structure (PDB: 1NI3); fluorescence spectroscopy revealed nucleic acid binding; the yeast protein YBR025c interacts with the translation elongation factor eEF1
1677	STM14_2159	CDS		1893757	1895022	-	-0.507596	885	-0.653085	-0.887762	650	-0.380447									STM1785	putative cytoplasmic protein
1679	STM14_2162	CDS	hydB [J]_2	1896632	1898425	+	0.514116	2942	0.40012	-0.51102	1109	-0.380447	-0.133333	1791	-0.827547	-0.5	1211	-0.497265			STM1787	hydrogenase 1 large subunit; involved in hydrogen cycling during fermentative growth
1680	STM14_2163	CDS	hyaC [D]	1898444	1899175	+	0.55571	3011	0.485689	-0.07618	1992	-0.94024	-0.35	1646	-0.642228	0.05	1776	0.977795			STM1788	hydrogenase 1 b-type cytochrome subunit; similar to Escherichia coli probable Ni/Fe hydrogenase 1 b-type cytochrome subunit (AAC74059.1)
1681	STM14_2164	CDS		1899172	1899768	+	0.94835	3443	0.216484	0.227834	2662	0.811612	-0.716667	1442	-0.558653	-0.283333	1406	-0.916517			STM1789	hydrogenase 1 maturation protease; HyaD; endopeptidase involved in the cleavage of the C-terminus end of HyaB (the large subunit of hydrogenase 1)
1682	STM14_2165	CDS	hyaE [D]	1899758	1900162	+	-0.238538	1390	-0.732033	-0.403254	1271	-0.509379	-0.2	1738	-0.824246	-0.1	1603	-0.958547			STM1790	hydrogenase-1 operon protein HyaE; involved in processing hydrogenase proteins HyaA and HyaB
1683	STM14_2166	CDS	hyaF	1900159	1901007	+	0.206058	2347	0.740164	0.397772	2956	0.462543	-2.76667	730	-0.0219005	-1.56667	637	-0.330852			STM1791	putative hydrogenase-1 protein; similar to Escherichia coli nickel incorporation into hydrogenase-1 proteins (AAC74062.1)
1685	STM14_2168	CDS	cydB [J]_2	1902638	1903774	+	0.2014	2336	0.726497	0.227998	2663	0.682679	-1.11667	1245	-0.0400881	-0.783333	1005	-0.269374			STM1793	putative cytochrome oxidase subunit II; similar to Escherichia coli probable third cytochrome oxidase subunit II (AAC74064.1)
1686	STM14_2169	CDS		1903787	1903876	+	1.78219	3661	0.0508642	1.10601	3536	0.232693	-0.55	1523	-0.693985	0.883333	2710	0.658531			STM1794	putative periplasmic protein
1687	STM14_2170	CDS	gluD [J]	1904220	1905545	+	-0.258566	1350	-0.757965	0.213306	2631	0.811612	0.45	2251	0.838065	0.05	1788	0.992044			STM1795	putative glutamic dehyrogenase-like protein; similar to Escherichia coli NADP-specific glutamate dehydrogenase (AAC74831.1)
1688	STM14_2172	CDS	treA	1905759	1907471	+	0.743934	3251	0.225038	0.661568	3284	0.261317									STM1796	trehalase; periplasmic; catalyzes the hydrolysis of trehalose to glucose which can then be imported into the cell
1689	STM14_2173	CDS	ymgE	1907534	1907788	-	0.474668	2872	0.666411	0.511092	3106	0.632466	-2.65	763	-0.0706626	-0.0833333	1625	-0.98249			STM1797	putative transglycosylase-associated protein
1690	STM14_2174	CDS	ycgR	1907957	1908691	+	-0.353604	1165	-0.747622	0.553628	3165	0.578265	-0.55	1528	-0.539371	-0.55	1177	-0.684864			STM1798	putative inner membrane protein
1691	STM14_2175	CDS	emtA	1908705	1909316	-	0.394856	2738	0.468474	0.47966	3066	0.348484	-0.666667	1471	-0.522639	-0.1	1615	-0.967146			STM1799	membrane-bound lytic murein transglycosylase E; similar to Escherichia coli murein transglycosylase E (AAC74277.1)
1692	STM14_2176	CDS	ldcA	1909487	1910401	+	-2.10887	198	-0.13836	-2.6734	186	-0.0420994	0.966667	2636	0.411939	0.0333333	1768	0.991184	-	-	STM1800	L,D-carboxypeptidase A; catalyzes the release of D-alanine from L-alanyl-D-glutamyl-meso-diaminopimelyl-D-alanine
1693	STM14_2177	CDS	ycgO	1910498	1912231	+	0.400118	2746	0.718117	0.607398	3226	0.543109	2.71667	3414	0.00289657	1.05	2873	0.366007			STM1801	potassium/proton antiporter; the Vibrio parahaemolyticus gene VP2867 was found to be a potassium/proton antiporter; can rapidly extrude potassium against a potassium gradient at alkaline pH when cloned and expressed in Escherichia coli
1694	STM14_2178	CDS	dadX	1912294	1913364	-	0.343216	2637	0.608773	0.222526	2650	0.761433	0.266667	2093	0.70664	1.23608e-15	1729	1			STM1802	alanine racemase; catabolic enzyme, converts L-alanine to D-alanine which is then oxidized to pyruvate by dadA
1695	STM14_2179	CDS	dadA	1913378	1914676	-	-0.436442	997	-0.677735	-0.777604	752	-0.398188	-0.733333	1427	-0.621141	-0.433333	1270	-0.879791			STM1803	D-amino acid dehydrogenase small subunit; catalyzes the oxidative deamination of D-amino acids
1696	STM14_2181.RJ	CDS	ycgB	1914999	1916531	+	0.367642	2685	0.715515	0.089144	2380	0.938211	3.76667	3473	0.0179098	2.03333	3386	0.33902	+		STM1804	FIG004684: SpoVR-like protein
1697	STM14_2182	CDS	fadR	1916578	1917297	-	0.788922	3308	0.632768	1.34376	3596	0.364902	-1.75	1016	-0.464135	-0.05	1658	-0.99333	-		STM1805	fatty acid metabolism regulator; Multifunctional regulator of fatty acid metabolism
1698	STM14_2183	CDS	nhaB	1917517	1919061	+	-0.042102	1809	-0.96875	-0.121268	1880	-0.907434	-3.3	589	-0.0156638	-0.4	1297	-0.896177			STM1806	sodium/proton antiporter; involved in regulation of intracellular pH under alkaline conditions
1699	STM14_2184	CDS	dsbB	1919203	1919733	+	-1.10176	392	-0.337316	-1.30548	410	-0.225989									STM1807	disulfide bond formation protein B; disulfide oxidoreductase; integral membrane protein; required for perioplasmic disulfide bond formation; oxidizes DsbA protein
1700	STM14_2185	CDS		1919842	1920183	+	0.194792	2316	0.915625	0.781606	3371	0.621122	1.53333	3037	0.49477	2.66667	3466	0.353093			STM1808	putative cytoplasmic protein
1701	STM14_2186	CDS	gsnB [D]	1920255	1920428	-	0.31403	2585	0.681715	0.398768	2960	0.57448	0.35	2160	0.855621	-0.216667	1459	-0.958058			STM1809	putative cytoplasmic protein
1702	STM14_2188	CDS		1920620	1920757	-	-0.653454	697	-0.549815	-0.621162	953	-0.566332									STM1810	putative cytoplasmic protein
1703	STM14_2190	CDS	ycgN	1921109	1921555	-	0.170948	2264	0.792663	0.521582	3117	0.34093	-1.76667	1010	-0.207052	-0.733333	1032	-0.776218			STM1811	hypothetical protein
1704	STM14_2191	CDS	ycgM	1921648	1922307	-	-0.492206	916	-0.440703	-0.14948	1812	-0.844296	-0.65	1474	-0.62709	-0.383333	1307	-0.882734			STM1812	hypothetical protein; similar to Escherichia coli putative isomerase (AAC74264.1); FAA
1705	STM14_2192.J	CDS	ycgL	1922357	1922791	-	1.56644	3645	0.323513	1.1563	3554	0.463118	-0.666667	1469	-0.625118	-0.666667	1081	-0.761524			STM1813	putative cytoplasmic protein
1706	STM14_2193	CDS	minC	1922776	1923483	+	-0.695324	653	-0.642336	-2.38083	205	-0.052334							+		STM1814	septum formation inhibitor; blocks the formation of polar Z-ring septums
1707	STM14_2194	CDS	minD	1923507	1924319	+	-1.05411	412	-0.499992	-3.27552	146	-0.0145316	-5.51667	115	-0.00318029	-3.25	280	-0.122616	+	-	STM1815	cell division inhibitor MinD; ATPase; with MinC inhibits cell division by blocking formation of the polar Z ring septums
1709	STM14_2196	CDS	rnd	1924711	1925838	-	-0.664398	685	-0.419356	-0.663612	892	-0.403215	-4.35	311	-0.0220038	-2.65	379	-0.279253	-	-	STM1817	ribonuclease D; similar to Escherichia coli RNase D; processes tRNA precursor (AAC74874.1)
1710	STM14_2199	CDS	fadD	1926624	1928309	-	2.72249	3693	0.236198	1.96371	3667	0.390069	1.56667	3055	0.319741	2.43333	3445	0.212361			STM1818	long-chain-fatty-acid--CoA ligase; Activates fatty acids by binding to coenzyme A
1711	STM14_2200	CDS/sRNA?		1928329	1928535	+	-0.068864	1746	-0.959881	-0.270668	1522	-0.825274									Pai1	hypothetical protein
1714	STM14_2203	CDS	yoaA	1929920	1931830	-	-0.16958	1531	-0.802459	-0.080396	1986	-0.911938	0.883333	2588	0.292443	0.616667	2406	0.644152			STM1821	putative DNA helicase; similar to Escherichia coli putative enzyme (AAC74878.1)
1715	STM14_2204	CDS	yoaB	1931961	1932305	+	-0.631566	721	-0.324152	0.274484	2749	0.703984									STM1822	putative translation initiation inhibitor
1716	STM14_2205	CDS	yoaH	1932311	1932490	-	1.25705	3580	0.221993	0.96913	3474	0.335238	0.183333	2017	0.917982	1.08333	2901	0.630035			STM1823	hypothetical protein; hypothetical protein in fadD-pabB intergenic region (SW:YOAH_SALTY)
1717	STM14_2206	CDS	pabB	1932571	1933935	+	-4.47745	74	-0.00430297	-5.91056	38	-0.000288636	-3.86667	435	-0.0360577	-3.63333	239	-0.102266		-	STM1824	para-aminobenzoate synthase component I; catalyzes the formation of 4-amino-4-deoxychorismate from chorismate and glutamine
1718	STM14_2207	CDS	yeaB	1933939	1934517	+	0.792348	3313	0.286029	0.274766	2750	0.749627	0.416667	2220	0.758858	0.583333	2382	0.783385			STM1825	hypothetical protein; hypothetical protein in pabB-sdaA intergenic region (SW:YEAB_SALTY)
1720	STM14_2209	CDS	rtn_1	1936181	1937884	+	0.786508	3306	0.255632	0.791012	3378	0.229382	1.25	2846	0.182894	1.18333	2993	0.364398			STM1827.S	putative diguanylate cyclase/phosphodiesterase
1721	STM14_2210	CDS	yoaE	1937906	1939465	-	-0.249606	1369	-0.769192	-0.181314	1732	-0.841223	-0.2	1746	-0.909568	-2.2	466	-0.209267			STM1828	putative inner membrane protein; similar to Escherichia coli putative transport protein (AAC74886.1)
1723	STM14_2212	CDS	manX	1939938	1940906	+	-0.282554	1290	-0.79453	-0.115904	1897	-0.924527	-3.98333	404	-0.00621007	-1.08333	848	-0.626066			STM1830	mannose-specific enzyme IIAB; similar to Escherichia coli PTS enzyme IIAB; mannose-specific (AAC74887.1)
1725	STM14_2214	CDS	manZ	1941763	1942623	+	-0.432752	1008	-0.730057	-0.2953	1471	-0.825387	-1.6	1066	-0.302008	-0.166667	1535	-0.964532			STM1832	mannose-specific PTS system protein IID; hosphoenolpyruvate-dependent sugar phosphotransferase system catalyzes the phosphorylation of incoming sugar substrates concomitant with their translocation across the cell membrane; IID with IIC forms the translocation channel
1726	STM14_2215.LJ	CDS		1942681	1943151	+	-0.189544	1494	-0.684358	-0.165544	1766	-0.72614	-0.3	1688	-0.681338	0.433333	2209	0.682561			STM1833	hypothetical protein
1727	STM14_2216.J	CDS	yebN	1943378	1944115	+	0.752128	3261	0.509289	1.24241	3577	0.232174	-0.0333333	1863	-0.986595	1.1	2903	0.681891			STM1834	putative YebN family transport protein
1728	STM14_2217	CDS	rrmA	1944112	1944921	-	0.107292	2138	0.898538	0.243798	2691	0.759665	0.0333333	1903	0.976547	0.166667	1918	0.936396			STM1835	23S rRNA methyltransferase A; methylates the guanosine in position 745 of 23S rRNA; required for translation and cell growth
1729	STM14_2218	CDS	ftsI [D]	1944987	1946732	-	0.6694	3161	0.445228	0.2176	2640	0.836151	0.6	2357	0.524781	0.433333	2208	0.791389			STM1836	putative penicillin-binding protein 3; similar to Escherichia coli septum formation; penicillin-binding protein 3; peptidoglycan synthetase (AAC73195.1)
1730	STM14_2220	CDS	cspC	1946952	1947161	-	0.76392	3278	0.275648	0.965264	3473	0.141189	-0.416667	1611	-0.806372	0.35	2113	0.918385	+		STM1837	cold shock-like protein CspC; cold shock-like protein CspC (SW:CSPC_SALTY); multicopy suppresses mukB mutants; putative regulator
1731	STM14_2221	CDS	yobF	1947174	1947317	-	-0.300374	1264	-0.713322	-0.032146	2095	-0.976717	-0.25	1719	-0.790847	0.516667	2298	0.691502	+		STM1838	putative cytoplasmic protein
1732	STM14_2225	CDS		1947966	1948253	-	1.509	3633	0.020349	1.20013	3566	0.0620612	-1	1306	-0.473645	0.5	2290	0.851088			STM1839	hypothetical protein; putative periplasmic protein
1733	STM14_2225.J	CDS		1948156	1948500	+	-2.26615	183	-0.0795277	-2.75446	183	-0.0247066	-3.18333	615	-0.0414056	-5.11667	121	-0.00526225		-	STM1840	hypothetical protein
1734	STM14_2227	CDS		1948625	1948864	+	1.18082	3552	0.137064	1.50585	3621	0.0401986	-4.65	242	-0.00336486	-0.183333	1510	-0.959968			STM1841	hypothetical protein
1735	STM14_2228	CDS	kdgR	1949076	1949867	-	-0.901402	488	-0.448112	-1.11941	496	-0.314915	-1.85	982	-0.0977575	-2.38333	424	-0.0773781		-	STM1842	putative transcriptional repressor; similar to Escherichia coli putative regulator (AAC74897.1); IclR family
1736	STM14_2230	CDS		1950043	1951416	+	0.441118	2823	0.556096	-0.466752	1169	-0.522332	2.15	3287	0.11789	1.58333	3231	0.423342			STM1843	putative transport protein; similar to Escherichia coli putative transport protein (AAC74898.1)
1737	STM14_2231	CDS	htpX	1951464	1952345	-							-0.716667	1439	-0.466604	-0.116667	1587	-0.959851			STM1844	heat shock protein HtpX; putative metalloprotease
1738	STM14_2232	CDS	prc	1952539	1954587	-	-4.67217	66	-0.00333798	-4.34463	96	-0.00486243	-4.11667	365	-0.026733	-2.15	476	-0.406893	-	-	STM1845	carboxy-terminal protease; Involved in the cleavage of a C-terminal peptide of 11 residues from the precursor form of penicillin-binding protein 3
1740	STM14_2234	CDS	rsr [R]	1955391	1955975	-	0.73475	3237	0.265049	0.672062	3300	0.287864	0.283333	2103	0.900963	0.783333	2598	0.821078	+		STM1847	putative nucleotide-binding protein; contains putative GAF domain
1741	STM14_2235	CDS	pqiA [J]	1956017	1957300	+	0.10161	2126	0.877787	-0.096796	1945	-0.887237	0.933333	2626	0.623894	1.16667	2977	0.675717			STM1848	putative inner membrane protein
1742	STM14_2236	CDS	pqiB [D]	1957263	1959902	+	0.92111	3422	0.133041	0.818922	3395	0.170352	-0.766667	1410	-0.461396	-0.9	951	-0.546359			STM1849	putative inner membrane protein
1743	STM14_2237.RJ	CDS	yebU	1959878	1961419	+	0.421882	2794	0.606564	0.780722	3370	0.282692	0.45	2237	0.845876	1.01667	2833	0.76837			STM1850	Ribosomal RNA small subunit methyltransferase F (EC 2.1.1.-)
1744	STM14_2239	CDS		1961534	1961773	+	0.86528	3380	0.476389	0.921352	3456	0.427993	-0.2	1743	-0.869268	0.8	2617	0.60124			STM1851	putative cytoplasmic protein
1745	STM14_2240	CDS	yebW	1961884	1962075	+	-0.55055	818	-0.570503	-0.226448	1617	-0.842802	0.0166667	1897	0.99472	1.15	2965	0.660704			STM1852	putative inner membrane lipoprotein
1746	STM14_2241	CDS	pphA	1962094	1962762	-	0.393076	2733	0.448982	0.774426	3361	0.0945834	0.216667	2044	0.815816	0.616667	2411	0.610422			STM1853	serine/threonine protein phosphatase 1; Plays a key role in signaling protein misfolding via the cpxR/cpxA transducing system; modulates the phosphorylated status of many phosphoproteins
1747	STM14_2241.J	CDS?		1962762	1962995	-	0.585136	3059	0.81471	-0.502382	1119	-0.849718									STM1854	hypothetical protein
1748	STM14_2244	CDS	sopE2	1963417	1964139	-	-0.94267	467	-0.142136	-0.783774	747	-0.214551	-1.96667	935	-0.073855	-1.1	831	-0.501301		-	STM1855	type III-secreted effector protein; SopE2 (gi|9651642); invasion-associated protein; secreted by SPI-1; interacts with chaperone InvB; guanine nucleotide exchange factor for Cdc42; activates Cdc42 which results in actin cytoskeleton rearrangements and internalization
1749	STM14_2247	CDS		1964823	1965218	+	0.211656	2355	0.674643	-0.093328	1951	-0.867932	-2.4	833	-0.0678884	-1.53333	654	-0.412685			STM1856	putative cytoplasmic protein
1750	STM14_2248	CDS		1965548	1966024	+	-0.17901	1517	-0.767285	-0.07986	1988	-0.90373	-5.88333	75	-6.06158e-05	-1.85	554	-0.212361		-		hypothetical protein
1751	STM14_2248.J	CDS?		1966302	1966436	+	-1.00546	430	-0.307727	-1.17925	462	-0.204338	-5.7	96	-5.87388e-05	-2.33333	432	-0.0856842		-	STM1857	hypothetical protein
1752	STM14_2251.J	CDS		1966964	1967470	+	-0.02976	1838	-0.967687	-0.267984	1526	-0.670388	-1.41667	1136	-0.0504073	-0.316667	1363	-0.822887			STM1858	putative cytoplasmic protein
1753	STM14_2252.R	CDS?		1967636	1967776	+	0.488614	2896	0.450638	0.520056	3116	0.403215	-2.55	791	-0.06174	-0.883333	957	-0.701667			STM1859	putative cytoplasmic protein
1755	STM14_2254	CDS	intN [J]	1969240	1969608	+	-1.44727	292	-0.392887	-1.30372	411	-0.423476	0.5	2289	0.564869	1.13333	2950	0.272534			STM1861
1756	STM14_2254	CDS	intN [J]	1969240	1969608	+	-1.13582	374	-0.453247	-0.089056	1963	-0.96437	1.91667	3214	0.141683	-0.0833333	1634	-0.980736			STM1871
1757	STM14_2256	CDS	pagO	1970912	1971826	+	-0.086702	1713	-0.929342	0.144398	2492	0.882247	-3.01667	654	-0.0581818	-6.38333	63	-0.000973174		-	STM1862	integral membrane protein; PagO protein (SW:PAGO_SALTY); PhoPQ-activated gene
1758	STM14_2257	CDS		1971959	1972117	+	0.085836	2086	0.96135	-0.396376	1286	-0.803196									STM1863	putative inner membrane protein
1759	STM14_2258	CDS		1972127	1972741	+	-0.71041	632	-0.221081	-0.17897	1735	-0.803196	-5.55	111	-0.000390735	-3.18333	291	-0.0443285		-	STM1864	putative inner membrane protein
1760	STM14_2259.RJ	CDS		1973068	1973259	-	-0.63837	709	-0.307727	-0.736948	806	-0.213433	-3.48333	540	-0.00921693	-5.35	105	-0.000642235		-	STM1865	DNA-invertase
1761	STM14_2262	pseudo		1973494	1973676	-	-0.98345	442	-0.251393	-0.533892	1078	-0.550787	-3.03333	653	-0.0597546	-1.36667	709	-0.593188		-	STM1866	pseudogene; in-frame stop following codon 23
1762	STM14_2263.R	CDS		1974128	1974277	+	0.654298	3147	0.605721	0.88858	3438	0.446071	1.31667	2884	0.0622036	1.58333	3228	0.0598241			STM2769	hypothetical protein
1763	STM14_2267	CDS		1975917	1976180	-	0.339548	2630	0.629189	0.453694	3025	0.487325	-3.88333	431	-0.000736839	-1.98333	516	-0.105783		-		hypothetical protein
1764	STM14_2269	CDS		1976488	1976655	+							-4.3	329	-0.0149759	-0.633333	1104	-0.859323			STM1868A	lytic enzyme
1765	STM14_2271	CDS		1976808	1976927	+	0.20442	2342	0.842973	-0.189386	1712	-0.857326									STM1869	hypothetical protein
1767	STM14_2274	CDS		1977760	1978413	+	0.765412	3281	0.441675	-0.14901	1815	-0.90373	-1.2	1211	-0.327998	-0.266667	1409	-0.931262			STM1870	RecE-like protein; exoVIII; similar to Escherichia coli exonuclease VIII; ds DNA exonuclease; 5'-3' specific (AAC74432.1)
1768	STM14_2276.P	sRNA_JV	SraC [P]	1979464	1979601	+	-0.522452	866	-0.500621	-0.610812	965	-0.409048	0.833333	2551	0.265205	0.8	2624	0.4583	-			hotspot for integration of foreign DNA sequences
1769	STM14_2276.P	sRNA_JV	SraC [P]	1979464	1979601	+	0.755738	3266	0.334988	0.547714	3156	0.484814	-0.183333	1763	-0.909516	0.45	2247	0.862276	-		STM1872	hotspot for integration of foreign DNA sequences
1770	STM14_2276.P2	sRNA_JV	SdsR [P]	1979458	1979561	-							-1.8	998	-0.206273	1.1	2904	0.630373				hotspot for integration of foreign DNA sequences; putative cytoplasmic protein
1771	STM14_2277	CDS?		1979524	1979643	-	-0.907162	482	-0.425831	0.429052	2998	0.739386	1.8	3165	0.0347316	0.833333	2659	0.504407			ryeB	putative cytoplasmic protein
1772	STM14_2278	CDS		1979701	1980054	-	-0.453796	970	-0.667976	-0.658562	899	-0.491449	-0.266667	1708	-0.914042	0.566667	2361	0.901087			STM1873	hypothetical protein; putative periplasmic protein
1773	STM14_2278.J	CDS		1979728	1980102	+	-0.185902	1508	-0.819312	-0.102266	1935	-0.908381	-2.75	735	-0.0350361	-2.15	474	-0.188053		-	STM1874	hypothetical protein
1774	STM14_2280	CDS	yobA	1980947	1981321	-	-0.18821	1501	-0.868703	0.23671	2678	0.835414	-2.68333	754	-0.146776	-1.61667	622	-0.581851			STM1875	hypothetical protein; similar to CopC
1775	STM14_2281	CDS	holE	1981459	1981689	+	-1.27978	333	-0.265477	-0.46312	1175	-0.724244	0.45	2238	0.784084	0.15	1895	0.964532			STM1876	DNA polymerase III subunit theta; similar to Escherichia coli DNA polymerase III theta subunit (AAC74912.1)
1778	STM14_2284	CDS	ptrB	1983210	1985261	-	0.984846	3468	0.163852	-0.162182	1779	-0.857164									STM1879	protease 2; PtrB; oligopeptidase that cleaves peptide bonds following arginine and lysine residues
1779	STM14_2285	CDS	yebE	1985474	1986133	-	0.53394	2977	0.445228	0.013074	2203	0.990159	0.883333	2594	0.207521	0.783333	2603	0.435047			STM1880	putative inner membrane protein
1780	STM14_2286	CDS	yebF	1986227	1986580	-	-0.588988	776	-0.377675	-0.517136	1102	-0.423668	-1.26667	1189	-0.395529	-1.33333	720	-0.533911			STM1881	hypothetical protein; secreted protein; unknown function
1781	STM14_2286.J	CDS?		1986640	1987056	+	-0.081178	1723	-0.928673	0.359314	2895	0.64926	0.716667	2444	0.375589	0.75	2565	0.515557			STM1882	hypothetical protein
1784	STM14_2290	CDS	edd	1989026	1990837	-							0.05	1917	0.971488	-0.55	1166	-0.77818			STM1885	phosphogluconate dehydratase; catalyzes the formation of 2-dehydro-3-deoxy-6-phospho-D-gluconate from 6-phospho-D-gluconate
1785	STM14_2292	CDS	zwf	1991072	1992547	-	-0.810512	551	-0.173295	-0.60895	967	-0.303306									STM1886	glucose-6-phosphate 1-dehydrogenase; catalyzes the formation of D-glucono-1,5-lactone 6-phosphate from D-glucose 6-phosphate
1786	STM14_2295	CDS	hexR	1992889	1993758	+	-0.877602	506	-0.147868	-0.773108	756	-0.192076	-0.983333	1316	-0.590773	-1.41667	690	-0.584698		-	STM1887	DNA-binding transcriptional regulator HexR; Represses the expression of the zwf, eda, glp and gap
1787	STM14_2296	CDS	pykA	1993882	1995324	+	0.281562	2504	0.717657	-0.401072	1275	-0.571751	-2.31667	842	-0.0829924	-0.583333	1148	-0.825215			STM1888	pyruvate kinase; catalyzes the formation of phosphoenolpyruvate from pyruvate
1789	STM14_2298	CDS		1996367	1996594	+	0.166966	2256	0.797258	-0.137974	1845	-0.842802	-0.283333	1706	-0.860018	-0.65	1099	-0.789906			STM1890	hypothetical protein
1790	STM14_2300.J	CDS	znuA	1997820	1998821	-	-3.66257	104	-1.48e-05	-3.13628	157	-6.92e-05	-3.95	413	-0.00172094	-2.81667	360	-0.0356317	+	-		ABC superfamily (bind_prot) high affinity Zn transport protein
1791	STM14_2301.RJ	CDS	znuC	1998792	1999598	+	-5.88136	28	-0.000676463	-3.78691	117	-0.019654	-1.86667	978	-0.328946	-3	323	-0.204394	+	-		Zinc ABC transporter, ATP-binding protein ZnuC
1792	STM14_2302	CDS	znuB	1999595	2000380	+	-3.44526	113	-0.000978626	-2.82716	180	-0.00468158	-4.68333	234	-0.000193722	-3.41667	263	-0.00555286	+	-	STM1893	high-affinity zinc transporter membrane component; involved in transport of zinc(II) with ZnuA and C
1794	STM14_2304	CDS	ruvA	2001478	2002089	-	-5.64068	38	-3.53e-08	-5.13561	63	-1.15e-07	-5.11667	167	-3.08886e-08	-5.15	118	-1.97806e-08		-	STM1895	Holliday junction DNA helicase motor protein; plays an essential role in ATP-dependent branch migration of the Holliday junction
1795	STM14_2307	pseudo		2002455	2003404	+	-0.465176	953	-0.710412	-0.829506	706	-0.443418	-1.35	1161	-0.419774	0.916667	2753	0.744233			STM1896	putative cytoplasmic protein~disrupted by frameshift
1796	STM14_2308.J	CDS	yebB	2004025	2004630	+	1.54256	3640	0.0795277	1.29729	3589	0.140985	-2	931	-0.0259865	-1.1	837	-0.370602			STM1897	putative periplasmic protein
1797	STM14_2309	CDS	ruvC	2004632	2005153	-	-3.07719	136	-1.69e-05	-3.49262	134	-3.25e-06								-	STM1898	Holliday junction resolvase; endonuclease; resolves Holliday structures; forms a complex of RuvABC; the junction binding protein RuvA forms a hexameric ring along with the RuvB helicase and catalyzes branch migration; RuvC then interacts with RuvAB to resolve the Holliday junction by nicking DNA strands of like polarity
1798	STM14_2310	CDS	yebC	2005190	2005930	-	-0.738952	609	-0.440703	-1.82263	279	-0.0295705	-4.73333	221	-0.0130809	-6.06667	71	-0.00521355		-	STM1899	hypothetical protein
1801	STM14_2314	CDS	entB [J]	2008612	2009178	+	0.291474	2527	0.628561	-0.618254	957	-0.239422	0.316667	2142	0.685907	0.25	2001	0.859689			STM1902	hypothetical protein
1802	STM14_2315	CDS	yecE	2009175	2009993	+	-0.07498	1735	-0.92491	0.458346	3033	0.474618									STM1903	hypothetical protein
1804	STM14_2317	CDS	yecO	2010482	2011225	+	0.618786	3098	0.323853	-0.262112	1539	-0.712438	-1.1	1258	-0.213918	-0.733333	1033	-0.601679	+		STM1905	putative SAM-dependent methyltransferase
1805	STM14_2318	CDS	cmoB [D]	2011222	2012193	+	-0.499556	902	-0.509289	-0.658162	900	-0.351487	-0.516667	1551	-0.531988	-0.75	1031	-0.503994	+		STM1906	putative enzyme; similar to Escherichia coli putative enzyme (AAC74941.1)
1806	STM14_2319	CDS	cutC	2012429	2013175	-							-1.68333	1040	-0.256764	-1.08333	845	-0.652279			STM1907	copper homeostasis protein CutC; similar to Escherichia coli copper homeostasis protein (AAC74944.1)
1807	STM14_2320	CDS	yecM	2013195	2013764	-	0.308998	2569	0.71983	0.078652	2353	0.936162	-1.36667	1158	-0.169882	-0.733333	1044	-0.653282			STM1908	hypothetical protein
1809	STM14_2324	CDS	mrdA [J]	2015923	2017794	+	0.852738	3368	0.311772	1.04855	3513	0.189348	1.45	2979	0.11789	2.01667	3383	0.0716176			STM1910	putative penicillin-binding protein; penicillin-binding protein 2; PBP-2 (SW:PBP2_SALTY)
1810	STM14_2325	CDS	rhiN [R]	2017848	2018987	-	0.125614	2172	0.825463	0.404756	2968	0.401045	0.383333	2187	0.766562	0.716667	2538	0.695306			STM1911	putative cytoplasmic protein
1811	STM14_2326	CDS	flhE	2019224	2019616	-	0.701666	3200	0.205761	0.47122	3049	0.396152	-1.11667	1244	-0.09384	-0.683333	1068	-0.487523			STM1912	flagellar protein; flagellar protein FlhE precursor (SW:FLHE_SALTY)
1812	STM14_2327	CDS	flhA	2019616	2021694	-	1.91964	3669	0.0297844	0.931466	3457	0.314645									STM1913	flagellar biosynthesis protein FlhA; membrane protein involved in the flagellar export apparatus
1813	STM14_2328	CDS	flhB	2021687	2022838	-	0.3614	2678	0.505567	0.269928	2743	0.633271	0.233333	2052	0.810881	0.9	2724	0.42609			STM1914	flagellar biosynthesis protein FlhB; membrane protein responsible for substrate specificity switching from rod/hook-type export to filament-type export
1814	STM14_2329	CDS		2022930	2023187	+	0.245094	2428	0.875774	0.614378	3233	0.664831									STM1915	hypothetical protein
1815	STM14_2331	CDS	cheY	2023687	2024076	-	0.501298	2919	0.584598	-0.575616	1022	-0.510072	0.133333	1987	0.948408	0.0333333	1772	0.99333			STM1916	chemotaxis regulatory protein CheY; chemotaxis regulator that, when phosphorylated, interacts with the flagellar motor causing the flagella to spin clockwise which causes the cell to tumble
1816	STM14_2332	CDS	cheB	2024094	2025143	-	1.21115	3568	0.0523762	0.55245	3160	0.40206	2.46667	3358	0.123449	1.6	3237	0.503994			STM1917	chemotaxis-specific methylesterase; regulates chemotaxis by demethylation of methyl-accepting chemotaxis proteins
1817	STM14_2333	CDS	cheR	2025140	2026006	-	-0.621264	732	-0.342492	-0.42733	1222	-0.517762	0.0833333	1949	0.967178	0.45	2241	0.902451			STM1918	chemotaxis methyltransferase CheR; methylates the MCP
1818	STM14_2334.LR	CDS	cheM	2026160	2027821	-	0.251444	2442	0.843514	0.430794	3000	0.724244	-0.85	1376	-0.42431	-0.516667	1206	-0.782934			STM1919	methyl accepting chemotaxis protein II; methyl-accepting chemotaxis protein II; MCP-II (SW:MCP2_SALTY); aspartate sensor-receptor
1819	STM14_2335	CDS	cheW	2028058	2028561	-	0.518556	2953	0.533667	0.02053	2223	0.98841	1.58333	3065	0.204979	0.15	1900	0.960155			STM1920	purine-binding chemotaxis protein; chemotaxis protein CheW (SW:CHEW_SALTY); regulation; couples CheA histidine kinase to transducers
1820	STM14_2336	CDS	cheA	2028582	2030597	-	0.230542	2394	0.651189	0.029836	2250	0.963375	-1	1309	-0.165784	-0.3	1393	-0.836073			STM1921	chemotaxis protein CheA; chemotactic sensory histidine kinase in two-component regulatory system with CheB and CheY; sensory histidine kinase/signal sensing protein; CheA is the histidine kinase component
1821	STM14_2337	CDS	motB	2030602	2031531	-	0.25817	2461	0.733212	0.009988	2195	0.991855									STM1922	flagellar motor protein MotB; with MotA forms the ion channels that couple flagellar rotation to proton/sodium motive force across the membrane and forms the stator elements of the rotary flagellar machine
1822	STM14_2338	CDS	motA	2031528	2032415	-	0.90202	3408	0.316963	0.552846	3162	0.555474	0.483333	2281	0.55714	0.283333	2043	0.853265			STM1923	flagellar motor protein MotA; With MotB forms the ion channels that couple flagellar rotation to proton/sodium motive force across the membrane and forms the stator elements of the rotary flagellar machine
1823	STM14_2340	CDS	flhC	2032540	2033118	-	0.092312	2101	0.963261	-0.896894	641	-0.580068	-0.65	1473	-0.484302	-0.483333	1225	-0.756068			STM1924	transcriptional activator FlhC; With FlhD is involved in the activation of class 2 flagellar genes and as well as a number of other genetic systems
1824	STM14_2341	CDS	flhD	2033121	2033471	-	-0.156544	1560	-0.797696	0.12784	2460	0.843814									STM1925	transcriptional activator FlhD; with FlhC is involved in the activation of class 2 flagellar genes and is involved in the regulation of a number of other genetic systems
1825	STM14_2343	CDS		2034145	2034261	+	-0.01737	1863	-0.989026	-0.639704	928	-0.604299	-1.4	1146	-0.297528	-0.7	1058	-0.774784			STM1926	hypothetical protein
1826	STM14_2344	CDS	yecG	2034258	2034686	+	0.513544	2941	0.562021	0.66929	3295	0.419906	-3.78333	458	-0.0257654	-1.01667	885	-0.725571			STM1927	universal stress protein UspC; ppGpp-dependent; membrane-associated, stress protein produced under conditions of nutrient deprivation, osmotic shock and oxidative stress
1827	STM14_2345	CDS	otsA	2034704	2036125	-	1.17897	3550	0.020349	0.674146	3302	0.198851	-0.45	1589	-0.83502	0.35	2112	0.936514			STM1928	trehalose-6-phosphate synthase; similar to Escherichia coli trehalose-6-phosphate synthase (AAC74966.1)
1828	STM14_2345	CDS	otsA	2034704	2036125	-	0.328304	2612	0.586435	0.478948	3062	0.390869	1.21667	2818	0.0515572	0.916667	2747	0.259524			STM1929	trehalose-6-phosphate synthase; similar to Escherichia coli trehalose-6-phosphate synthase (AAC74966.1)
1829	STM14_2347	pseudo		2037066	2037308	-	-0.271404	1324	-0.712563	-0.53831	1069	-0.393799	-1.3	1176	-0.226114	0.0333333	1764	0.991184			STM1930	pseudogene; frameshift
1830	STM14_2348	CDS	araH	2037537	2038094	-	-0.359638	1142	-0.642336	-0.306898	1452	-0.699261	-2.91667	677	-0.00374027	-1.38333	699	-0.251733		-	STM1931	putative intracellular protease/amidase; similar to Escherichia coli 4-methyl-5(beta-hydroxyethyl)-thiazole monophosphate synthesis (AAC73527.1)
1831	STM14_2350	CDS	ftnB	2038645	2039148	+	0.013784	1923	0.986481	0.122218	2450	0.882728	-1.21667	1206	-0.433225	-0.883333	959	-0.729144			STM1932	ferritin-like protein; similar to Escherichia coli ferritin-like protein (AAC74972.1)
1832	STM14_2351	CDS		2039327	2039965	-	0.74285	3250	0.270299	-0.18381	1726	-0.825387	0.616667	2380	0.555862	-0.116667	1592	-0.960155			STM1933	hypothetical protein
1833	STM14_2352	CDS		2040221	2040556	+	0.492548	2904	0.687271	-0.524172	1089	-0.664466	-3.18333	614	-0.0971661	0.116667	1851	0.981663			STM1934	putative outer membrane lipoprotein
1834	STM14_2353	CDS	ftn	2040796	2041293	+							-2.16667	889	-0.0156486	-0.866667	974	-0.503994			STM1935	ferritin; cytoplasmic iron storage protein
1835	STM14_2354	CDS	yecH	2041339	2041578	-	0.198716	2330	0.855109	-0.651482	912	-0.463118									STM1936	putative cytoplasmic protein
1836	STM14_2355.R	CDS	tyrP	2041748	2043016	+	-0.614852	740	-0.382429	-0.530804	1081	-0.437925	-3.51667	530	-0.0257862	-2.48333	406	-0.209374	+	-	STM1937	Tyrosine-specific transport protein; ZZ gjo need homes
1837	STM14_2356	CDS	yecA	2043091	2043756	-	0.699514	3195	0.512498	0.78707	3376	0.440559	-0.883333	1366	-0.655465	-0.983333	911	-0.754755			STM1938	hypothetical protein; similar to the C-terminal domain of SecA
1838	STM14_2356.J	CDS		2043871	2044206	+	-0.199074	1475	-0.877275	-0.193484	1704	-0.882247	-1.78333	1000	-0.171816	-0.25	1422	-0.939417			STM1939	hypothetical protein
1839	STM14_2358	CDS		2044533	2045972	-	-0.363348	1133	-0.62847	0.257438	2723	0.747965	-2.31667	843	-0.211791	-4.68333	142	-0.0316678			STM1940	putative cell wall-associated hydrolase
1840	STM14_2359	CDS		2046185	2046517	-	-0.359128	1143	-0.812941	-1.49903	354	-0.223691	-3.75	467	-0.0118371	-0.583333	1153	-0.8402		-	STM1941	putative inner membrane protein
1841	STM14_2364	CDS	uvrC	2047823	2049655	-	-0.963984	452	-0.173295	-0.607278	972	-0.396492	-2.85	693	-0.106487	-0.55	1175	-0.892107		-	STM1946	excinuclease ABC subunit C; The UvrABC repair system catalyzes the recognition and processing of DNA lesions. UvrC both incises the 5' and 3' sides of the lesion. The N-terminal half is responsible for the 3' incision and the C-terminal half is responsible for the 5' incision
1842	STM14_2365	CDS	uvrY	2049652	2050308	-	-1.06223	411	-0.213198	-0.49425	1131	-0.583406	-2.46667	814	-0.114302	-3.86667	219	-0.0372233	+	-	STM1947	response regulator; in Escherichia coli the protein UvrY is part of a two-component system along with BarA that is needed for efficient switching between glycolytic and gluconeogenic carbon sources possibly by regulating the Csr system; in Salmonella SirA and BarA regulate virulence gene expression also via the Csr system
1843	STM14_2366	CDS		2050620	2050775	+	-0.446976	979	-0.647936	-0.415844	1248	-0.672705	0.45	2242	0.710349	1.31667	3087	0.366392			STM1948	putative inner membrane protein
1844	STM14_2367	CDS	yecF	2050772	2050996	+	-0.197132	1479	-0.900686	-0.866642	669	-0.496716	-1.6	1065	-0.33956	0.0666667	1801	0.989172	+		STM1949	hypothetical protein
1845	STM14_2368	CDS	sdiA	2051063	2051785	-	0.203274	2340	0.715672	-0.334292	1389	-0.494815	-3.06667	646	-0.0942412	-0.433333	1276	-0.926305			STM1950	DNA-binding transcriptional activator SdiA; regulates genes involved in cell division
1846	STM14_2369	CDS	glnQ [J]	2052017	2052769	-	0.065526	2039	0.937186	-0.208058	1663	-0.788658	-4.13333	360	-7.01252e-05	-3.53333	252	-0.000550372		-	STM1951	putative amino-acid ABC transporter ATP-binding protein YecC; similar to Escherichia coli putative ATP-binding component of a transport system (AAC74984.1)
1847	STM14_2370	CDS	yecS	2052766	2053434	-	0.07171	2050	0.947072	-0.349186	1365	-0.703721	-1.08333	1269	-0.21957	-0.483333	1230	-0.762715	+		STM1952	putative ABC-type amino acid transporter permease component; similar to Escherichia coli putative transport system permease protein; formerly yecC (AAC74985.1)
1848	STM14_2371	CDS	yedO	2053455	2054441	-	-0.729884	619	-0.307727	-0.139548	1839	-0.875242	-2.16667	882	-0.0379833	-0.266667	1412	-0.915172			STM1953	D-cysteine desulfhydrase; catalyzes the formation of pyruvate from D-cysteine
1849	STM14_2372	CDS	fliY	2054595	2055395	-	0.598958	3084	0.255428	0.543072	3150	0.281935	-0.783333	1407	-0.759165	0.116667	1864	0.984018			STM1954	cystine transporter subunit; similar to Escherichia coli putative periplasmic binding transport protein (AAC74987.1)
1850	STM14_2373	CDS	fliZ	2055542	2056093	-	1.47656	3628	0.0739323	0.85116	3412	0.316897	-0.7	1449	-0.390304	0.266667	2016	0.873177			STM1955	protein FliZ; expression activator of the class 2 type of flagellar operons, essential to achieve maximal cell motility; activator of type 1 fimbrial gene expression; cell density-responsive regulator; FliZ in Salmonella typhimurium induces HilA, an activator of invasion genes necessary to achieve full virulence
1851	STM14_2374	CDS	fliA	2056152	2056871	-	0.134148	2197	0.787874	0.017262	2213	0.979636	0.0666667	1932	0.91638	0.0666667	1792	0.959326			STM1956	flagellar biosynthesis sigma factor; sigma factors are initiation factors that promote the attachment of RNA polymerase to specific initiation sites and are then released; this sigma factor directs late flagellar biosynthesis genes
1852	STM14_2377	CDS	fliB	2057779	2058984	-	0.005522	1910	0.996055	-0.474572	1156	-0.680867	-3.16667	621	-0.0159259	-0.8	1001	-0.71341			STM1958	lysine-N-methylase; N-methylation of lysine residues in flagellin (SW:FLIB_SALTY)
1853	STM14_2378	CDS	fliC	2059063	2060550	-	-0.421812	1030	-0.710179	0.095918	2388	0.941346	-2.2	871	-0.0124049	-1.23333	766	-0.267296			STM1959	flagellin; structural flagella protein; individual Salmonella serotypes usually alternate between the production of 2 antigenic forms of flagella, termed phase 1 and phase 2, each specified by separate structural genes
1854	STM14_2380	CDS	fliD	2060807	2062210	+	0.47978	2882	0.536422	-0.302954	1458	-0.719255	-1.51667	1095	-0.0997603	-0.45	1259	-0.799027			STM1960	flagellar capping protein; involved in flagellin assembly
1855	STM14_2381	CDS	fliS	2062225	2062632	+	0.929246	3432	0.166987	0.147116	2497	0.862718	0.333333	2152	0.855153	-0.433333	1271	-0.900287			STM1961	flagellar protein FliS; flagellin specific chaperone
1856	STM14_2382	CDS	fliT	2062632	2063000	+	0.745606	3253	0.405508	1.02481	3502	0.214551	-1.31667	1170	-0.358679	0.15	1894	0.965349			STM1962	flagellar biosynthesis protein FliT; binds flagellar cap subunits (FliD) and seems to prevents their oligomerization prior to its translocation through the flagellum-specific type III export pathway; acts as a repressor of flagellar class 2 operons by preventing FlhD2C2 to bind the promoter and inhibiting the FlhD2C2-dependent transcription; member of the type III cytoplasmic chaperone family
1857	STM14_2383	CDS	amyA	2063072	2064556	+	1.25734	3582	0.140818	0.622122	3239	0.485147	1.48333	3001	0.241502	1.08333	2898	0.586768			STM1963	cytoplasmic alpha-amylase; converts 1,4-alpha-D-glucans to maltodextrin
1859	STM14_2385	CDS	yedE	2065147	2066412	+	-0.109204	1661	-0.866249	0.031704	2256	0.964462									STM1965	putative inner membrane protein; hypothetical 44.2 kDa protein in amyA-fliE intergenic region (SW:YEDE_SALTY); component of transport system
1860	STM14_2386	CDS	yedF	2066409	2066642	+	1.72559	3656	0.205971	1.88835	3661	0.147848									STM1966	hypothetical protein; hypothetical 8.6 kDa protein in amyA-fliE intergenic region; ORF 9 (SW:YEDF_ECOLI)
1861	STM14_2387.J	CDS		2066904	2067293	+	0.461698	2847	0.351311	0.577956	3199	0.212993	-4.36667	309	-0.00574511	-2.7	375	-0.143774		-	STM1967	putative 50S ribosomal protein
1862	STM14_2388	CDS	fliE	2067413	2067727	-	-0.12785	1623	-0.905006	-0.31001	1449	-0.762073	-4.3	326	-0.0160596	-4.13333	189	-0.0443285		-	STM1968	flagellar hook-basal body protein FliE; forms a junction between the M-ring and FlgB during flagella biosynthesis
1863	STM14_2390	CDS	fliF	2067944	2069626	+	1.82433	3665	0.00475262	1.17244	3558	0.0670363	-2.05	916	-0.122637	-0.116667	1595	-0.974101			STM1969	flagellar MS-ring protein; the MS-ring anchors the flagellum to the cytoplasmic membrane; part of the flagellar basal body which consists of four rings L, P, S, and M mounted on a central rod
1864	STM14_2391	CDS	fliG	2069619	2070614	+	0.592998	3074	0.404852	0.43717	3008	0.541117	0.666667	2417	0.725395	1.86667	3348	0.423342			STM1970	flagellar motor switch protein G; One of three proteins involved in switching the direction of the flagellar rotation
1865	STM14_2392	CDS	fliH	2070607	2071314	+	0.906802	3411	0.236198	0.682936	3306	0.364902	-0.583333	1508	-0.581843	0.983333	2816	0.482251			STM1971	flagellar assembly protein H; binds to and inhibits the function of flagella specific ATPase FliI
1866	STM14_2393	CDS	fliI	2071314	2072684	+	1.17081	3548	0.30105	0.892944	3442	0.419954	-0.883333	1363	-0.434259	0.25	1985	0.926305			STM1972	flagellum-specific ATP synthase; involved in type III protein export during flagellum assembly
1867	STM14_2394	CDS	fliJ	2072706	2073149	+	0.557848	3019	0.216937	0.211582	2627	0.678768	-1.31667	1175	-0.0294984	-1.05	862	-0.159438			STM1973	flagellar biosynthesis chaperone; rod/hook and filament chaperone
1869	STM14_2396.J	CDS	fliL	2074408	2074935	+	0.500504	2916	0.536422	0.336662	2853	0.69765	0.616667	2377	0.625118	0.416667	2188	0.856832			STM1975	flagellar flil protein. {salmonella
1870	STM14_2397	CDS	fliM	2074940	2075944	+	0.738116	3243	0.315318	0.198254	2595	0.828091	-0.6	1494	-0.725416	0.533333	2319	0.860925			STM1976	flagellar motor switch protein FliM; with FliG and FliN makes up the switch complex which is involved in switching the direction of the flagella rotation
1871	STM14_2398	CDS	fliN	2075941	2076354	+	0.723854	3226	0.30105	0.880662	3434	0.179008	-0.1	1827	-0.936886	-0.866667	976	-0.571058			STM1977	flagellar motor switch protein FliN; One of three proteins involved in switching the direction of the flagellar rotation
1872	STM14_2399	CDS	fliO	2076354	2076731	+	1.31533	3599	0.0679611	0.698392	3319	0.348484	-1.95	950	-0.174726	-0.316667	1383	-0.933287			STM1978	flagellar biosynthesis protein FliO; with FlhA, FlhB, FliP, FliQ and FliR is one of the membrane components of the flagellar export apparatus
1873	STM14_2400	CDS	fliP	2076731	2077468	+	0.591312	3069	0.184407	0.362068	2899	0.421936									STM1979	flagellar biosynthesis protein FliP; FliP, with proteins FliQ and FliR, forms the core of the central channel in the flagella export apparatus
1874	STM14_2401	CDS	fliQ	2077478	2077747	+							-1.5	1106	-0.163095	-0.466667	1239	-0.826899			STM1980	flagellar biosynthesis protein FliQ; with proteins FliP and FliR forms the core of the central channel in the flagella export apparatus
1875	STM14_2402	CDS	fliR	2077756	2078550	+	-0.404848	1063	-0.511072	0.435548	3007	0.461573	-2.75	738	-0.061878	-0.516667	1201	-0.869676			STM1981	flagellar biosynthesis protein FliR; FliR, with proteins FliP and FliQ, forms the core of the central channel in the flagella export apparatus
1876	STM14_2403	CDS	rcsA	2078832	2079455	+							-4.35	315	-0.00803564	-0.316667	1376	-0.936102			STM1982	colanic acid capsular biosynthesis activation protein A; positive transcriptional regulator of capsular/exo-polysaccharide synthesis; LuxR/UhpA family (SW:RCSA_SALTY)
1877	STM14_2405.R	CDS	yodD	2079808	2080044	+	0.527208	2971	0.788871	0.294014	2790	0.891513							+		STM1984	putative cytoplasmic protein
1878	STM14_2406	cDNA/sRNA?	dsrA	2080055	2080144	-	-0.015378	1869	-0.992061	-0.300664	1463	-0.857378	-2.01667	921	-0.0127452	-0.75	1023	-0.519619			STM1985
1880	STM14_2407	CDS	yedP	2080354	2081169	+	0.775068	3294	0.591388	0.692068	3313	0.639428	0.616667	2386	0.695514	1.31667	3086	0.522219			STM1986	mannosyl-3-phosphoglycerate phosphatase; catalyzes the hydrolysis of mannosyl-3-phosphoglycerate to form the osmolyte mannosylglycerate
1883	STM14_2410	CDS	yedI	2083287	2084198	-	-0.4794	928	-0.56472	0.152184	2509	0.875242	-1.06667	1275	-0.500747	-0.3	1388	-0.936102			STM1989	hypothetical protein
1884	STM14_2412	CDS	yedA	2084374	2085294	+	0.2854	2514	0.788871	0.374892	2925	0.721319									STM1990	hypothetical protein; similar to Escherichia coli putative transmembrane subunit (AAC75025.1)
1885	STM14_2413	CDS	vsr	2085283	2085753	-	0.915574	3418	0.0625448	1.00269	3491	0.0328137	-0.1	1823	-0.967404	-0.366667	1328	-0.937938			STM1991	DNA mismatch endonuclease; similar to Escherichia coli DNA mismatch endonuclease patch repair protein (AAC75026.1); patch repair protein
1886	STM14_2413	CDS	vsr	2085283	2085753	-	-1.17667	364	-0.0501346	-0.803984	731	-0.186488								-	STM1992	DNA mismatch endonuclease; similar to Escherichia coli DNA mismatch endonuclease patch repair protein (AAC75026.1); patch repair protein
1887	STM14_2415	CDS	yedJ	2087238	2087933	-	1.21786	3570	0.625672	1.95444	3664	0.386101	-4.51667	267	-0.0159259	-1.98333	515	-0.456786			STM1993	hypothetical protein
1888	STM14_2415.J	CDS		2087968	2088273	+	-0.320082	1217	-0.536422	-0.451656	1186	-0.341624	0.216667	2031	0.837381	0.883333	2705	0.485008			STM1994	hypothetical protein
1890	STM14_2416.J	CDS		2088601	2088747	+	-0.042058	1810	-0.948288	0.205678	2613	0.707237	-0.283333	1697	-0.64585	0.15	1892	0.90854				hypothetical protein
1892	STM14_2420	CDS	cspB	2090630	2090842	-	0.337702	2626	0.875774	1.0873	3533	0.550787	-5.98333	65	-0.000113756	-0.65	1091	-0.782405			STM1996	putative cold-shock protein; similar to Escherichia coli cold shock-like protein (AAC74625.1)
1893	STM14_2422	CDS	umuC	2091297	2092565	-	0.581682	3053	0.401774	0.638402	3249	0.328147	-3.23333	606	-0.0651694	-0.866667	968	-0.796213			STM1997	DNA polymerase V subunit UmuC; binds processed UmuD protein to form functional DNA pol V (UmuD'2UmuC); involved in translesion polymerization
1894	STM14_2423	CDS	umuD	2092568	2092987	-	-0.227576	1415	-0.720443	0.053016	2304	0.94294	-1.55	1081	-0.0954706	-0.216667	1452	-0.926305			STM1998	DNA polymerase V subunit UmuD; binds with UmuC protein to form functional DNA pol V (UmuD'2UmuC); involved in translesion polymerization
1895	STM14_2424	CDS		2093114	2093275	-	-0.202878	1466	-0.792591	-0.536014	1073	-0.417851									STM1999	putative cytoplasmic protein
1896	STM14_2432	CDS		2097750	2098337	-	0.59016	3067	0.56625	0.226502	2659	0.850688									STM2236	hypothetical protein
1897	STM14_2460	CDS		2117454	2117798	-	0.21554	2367	0.739027	0.328154	2846	0.578698	0.266667	2091	0.769912	0.233333	1976	0.893963			STM0906	lysis protein (holin); similar to Xenorhabdus nematophila ; CAB58444 and P22 gp13; AAF75039
1898	STM14_2485	CDS	mtfA [D]	2133902	2134699	+	0.386374	2723	0.541421	0.254014	2710	0.711023									STM2001	putative inner membrane protein
1899	STM14_2487	pseudo	intL [J]_1	2135043	2135361	+	-1.09813	394	-0.605747	-1.22446	434	-0.550519									STM2003	pseudogene; frameshift
1900	STM14_2488.J	CDS		2135761	2135952	-							0.283333	2108	0.781459	0.283333	2042	0.878599				hypothetical protein
1901	STM14_2489	CDS		2136009	2136482	+	0.367966	2687	0.655487	0.58113	3202	0.436158	-0.4	1613	-0.567922	-0.133333	1554	-0.935051			STM2005	putative endoprotease
1902	STM14_2490	CDS		2136957	2137655	+	0.57715	3046	0.342492	0.869546	3427	0.121832	-3.45	546	-0.0631614	-4.18333	185	-0.0585589		-	STM2006	putative DNA-binding protein
1903	STM14_2491	CDS		2137998	2140166	+	-0.444282	983	-0.689509	-0.312184	1444	-0.79504	-2.71667	744	-0.0963718	-3.51667	254	-0.0737461		-	STM2007	TPR repeat-containing protein; contains TPR repeats
1904	STM14_2492	CDS		2140223	2141953	+	0.249286	2434	0.773759	0.12126	2446	0.897475	0.833333	2547	0.471285	1	2828	0.544514			STM2008	putative periplasmic protein
1905	STM14_2495	CDS	amn	2142858	2144312	-	0.124828	2171	0.871945	-0.656194	904	-0.277301									STM2009	AMP nucleosidase; Catalyzes the hydrolysis of AMP to form adenine and ribose 5-phosphate using water as the nucleophile
1906	STM14_2495.J	CDS		2144358	2144519	+	0.411402	2772	0.866181	2.06874	3675	0.274875	-1.28333	1181	-0.0252893	0.25	1988	0.821486			STM2010	putative cytoplasmic protein
1907	STM14_2496	CDS		2144508	2144834	-	0.139254	2211	0.956443	1.71082	3651	0.343556	0.733333	2453	0.388722	0.233333	1975	0.903013			STM2011	putative cytoplasmic protein; similar to STM2508 and STM2902
1908	STM14_2500	CDS	yeeO	2145928	2147385	-	-0.769926	587	-0.195269	-0.797704	736	-0.161588	-0.683333	1459	-0.647199	0.0166667	1746	0.995894		-	STM2013	hypothetical protein; MATE family
1909	STM14_2503	CDS	erfK	2147847	2148776	-	0.152528	2234	0.819934	0.337048	2855	0.575816	0.0833333	1943	0.915997	-0.25	1421	-0.843103			STM2015	hypothetical protein; protein ErkF/SrfK precursor (SW:ERFK_SALTY)
[truncated: 2,207 more rows]
