# Supplementary material for: Analysis of Two Complementary Single-Gene Deletion Mutant Libraries of Salmonella Typhimurium in Intraperitoneal Infection of BALB/c Mice
Source: Front Microbiol. 2016 Jan 5;6:1455. doi: 10.3389/fmicb.2015.01455 (PMC4700939; doi:10.3389/fmicb.2015.01455)
Supplement: Supplementary file 2 [file Table2.XLSX]

## Sheet: Table S2
Supplementary Table 2: Top candidate deletion mutants for negative selection in spleen and liver of BALB/c mice after intraperitoneal injection.
The list is filtered for the lowest M values and low FDR values in all experiments.
One mutant further investigated in this study is highlighted in yellow
The data includes log2 fold change ratio (M value) and rank order of M value (log2 ratios) of all mutants assayed in each experiment.
Red numbers indicate the top 500 mutants under negative selection.
An additional column shows selection in Luria Broth. Listed are the top 160 genes where transposon mutations are selected against, and the top 160 where mutants are selected for.
Light grey indicates mutants that had low signal and were difficult to analyze.
							SGDK						SGDC
							Spleen			Liver			Spleen			Liver
Gene order in the genome	Gene number in Typhimurium 14028		Gene name (known or putative)	start	end	strand	M (log2 ratio)	M (log2 ratio) Rank	False discovery rate (FDR)	M (log2 ratio)	M (log2 ratio) Rank	False discovery rate (FDR)	M (log2 ratio)	M (log2 ratio) Rank	False discovery rate (FDR)	M (log2 ratio)	M (log2 ratio) Rank	False discovery rate (FDR)	Direction of selection in Luria borth	Gene number in Typhimurium LT2	function (known or putative)
16	STM14_0014	CDS	dnaJ	13595	14734	+	-5.22122	50	-9.24e-09	-4.76638	78	-2.68e-08							+	STM0013	chaperone protein DnaJ; chaperone Hsp40; co-chaperone with DnaK; Participates actively in the response to hyperosmotic and heat shock by preventing the aggregation of stress-denatured proteins and by disaggregating proteins, also in an autonomous, dnaK-independent fashion
118	STM14_0138	CDS	leuO	135281	136225	+	-1.13957	372	-0.304352	-2.10391	235	-0.0328137	-2.88333	685	-0.0347924	-3.41667	262	-0.0316678		STM0115	leucine transcriptional activator; activator for leuABCD operon; member of LysR family of transcriptional activators
121	STM14_0142	CDS	fruR	139049	140053	+	-2.9976	140	-2.56e-06	-2.9947	167	-2.31e-06	-2.2	870	-0.0281899	-2.5	404	-0.0316492		STM0118	DNA-binding transcriptional regulator FruR; binds D-fructose as an inducer; involved in regulation of operons for central pathways of carbon metabolism
141	STM14_0176	CDS	ampE	170627	171481	+	-1.64392	257	-0.082861	-2.05845	244	-0.0214346								STM0147	regulatory protein AmpE; involved in regulation of beta-lactamase; putative signaling protein
178	STM14_0220	CDS	dksA	217102	217557	-	-4.34215	79	-1.69e-05	-4.13572	105	-2.52e-05	-3.88333	432	-4.82979e-07	-4.05	201	-2.20519e-07		STM0186	DnaK transcriptional regulator DksA; dnaK suppressor protein (SW:DKSA_SALTY); suppresses dnaK deletion
194	STM14_0243	CDS	clcA	239365	240786	+	-1.01634	427	-0.166119	-1.00133	560	-0.158095								STM0203	chloride channel protein; Acts as an electrical shunt for an outwardly-directed proton pump that is linked to amino acid decarboxylation
205	STM14_0254	CDS	glnD	250848	253520	-	-2.75036	154	-0.310095	-2.21521	215	-0.406985	-5.05	176	-1.59732e-07	-5.61667	90	-4.44164e-08	-	STM0214	PII uridylyl-transferase; catalyzes the uridylylation or deuridylylation of the PII nitrogen regulatory protein
209	STM14_0267	CDS	hlpA	265621	266106	+	-2.34275	178	-0.0657076	-3.67337	124	-0.00256453								STM0225	periplasmic chaperone; (SW:OMPH_SALTY); histone-like protein
232	STM14_0303.RJ	CDS	yafD	298919	299719	+	-1.45298	290	-0.0914097	-1.96945	257	-0.0150027								STM0258	hypothetical protein
251	STM14_0326	CDS		318838	319221	+	-2.57191	166	-0.0920693	-3.04264	164	-0.0350906	-5.81667	85	-0.000133155	-5.48333	98	-0.000413847		STM0278	putative periplasmic protein
252	STM14_0328	CDS	vasD [R]	319916	320452	+	-0.781844	576	-0.0490911	-0.677352	873	-0.0809082	-3.73333	473	-0.001072	-1.76667	575	-0.163539		STM0280	putative outer membrane lipoprotein
261	STM14_0338	CDS	vgrG [R]	330558	332747	+	-0.793692	564	-0.28654	-1.19327	449	-0.0755046	-5.25	151	-3.01346e-06	-2.31667	434	-0.0119945		STM0289	putative cytoplasmic protein
320	STM14_0406	CDS		392401	392625	+	-0.865302	517	-0.248913	-0.653732	909	-0.378883	-4.01667	391	-0.000286925	-3.31667	274	-0.00289485		STM0348	putative inner membrane protein
362	STM14_0462	CDS	yaiE	443300	443584	+							-3.86667	436	-0.01771	-3.2	288	-0.0975976		STM0391	hypothetical protein
377	STM14_0481	CDS	yajC	462664	462996	+	-3.72003	101	-0.0585793	-3.41161	140	-0.0751102								STM0406	preprotein translocase subunit YajC; member of preprotein translocase; forms a heterotrimer with SecD and SecF; links the SecD/SecF/YajC/YidC complex with the SecY/SecE/SecG complex
390	STM14_0502	CDS	xseB	478109	478351	-	-5.64895	36	-8.22e-06	-6.27125	26	-2.09e-06								STM0424	exodeoxyribonuclease VII small subunit; catalyzes the bidirectional exonucleolytic cleavage of DNA
406	STM14_0519	CDS	cyoE	494047	494937	-	-2.2223	188	-0.00173569	-2.49481	200	-0.000507362	-2.8	716	-0.0010148	-1.23333	768	-0.198925		STM0439	protoheme IX farnesyltransferase; converts protoheme IX and farnesyl diphosphate to heme O
407	STM14_0520	CDS	cyoD	494949	495278	-	-2.54637	168	-0.000889239	-2.96522	169	-0.000176611	-3.81667	447	-0.0418041	-5.28333	110	-0.0167343	-	STM0440	cytochrome o ubiquinol oxidase subunit IV; similar to Escherichia coli cytochrome o ubiquinol oxidase subunit IV (AAC73532.1)
415	STM14_0530	CDS	clpP	503903	504526	+							-6.11667	58	-6.58024e-09	-7.05	38	-7.26536e-10		STM0448	ATP-dependent Clp protease proteolytic subunit; hydrolyzes proteins to small peptides; with the ATPase subunits ClpA or ClpX, ClpP degrades specific substrates
444	STM14_0558	CDS	ybaJ	529071	529445	-	-0.73972	608	-0.413705	-0.93795	601	-0.264895	-3.43333	551	-0.00317668	-2	507	-0.127955		STM0474	hypothetical protein
490	STM14_0610	CDS		581776	583023	+	-0.951096	460	-0.406715	-0.810592	727	-0.46959	-3.06667	642	-0.0257319	-3.66667	235	-0.0215931		STM0520	putative permease; similar to Escherichia coli putative transport protein; cryptic; joins former yjiZ and yjjL (AAC77312.1)
523	STM14_0650	CDS		615498	617150	-							-2.88333	684	-0.006071	-2.75	371	-0.0190319		STM0557	putative inner membrane protein
554	STM14_0686	CDS	entF	646156	650040	+	-1.37168	312	-0.16573	-2.38745	204	-0.00826179	-3.36667	568	-0.0132627	-2	506	-0.238511		STM0588	enterobactin synthase subunit F; with EntB, EntD, and EntE forms the multienzyme complex enterobactin synthase; EntF is the serine activating enzyme which catalyzes the formation of the amide and ester bonds of the cyclic enterobactin
595	STM14_0733	CDS	ccrB	693678	694061	-							-3.9	427	-0.0059643	-3.23333	285	-0.0408598		STM0630	camphor resistance protein CrcB; may be involved in chromosome condensation; overexpression in Escherichia coli protects against decondensation by camphor; overexpressing the protein results in an increase in supercoiling
628	STM14_0775.RJ	CDS	lnt	730669	732258	-	-1.16398	368	-0.169094	-1.83793	273	-0.0169397	-2.23333	862	-0.00428296	-2.96667	336	-0.000814719	+	STM0667	Apolipoprotein N-acyltransferase (EC 2.3.1.-) / Copper homeostasis protein CutE; Phosphate metabolism, Lipoprotein Biosynthesis, Copper homeostasis: copper tolerance
637	STM14_0794.J	CDS		743320	743448	+	-5.60194	39	-0.000845903	-6.81362	12	-0.000109968							-	STM0683	hypothetical protein
638	STM14_0796	CDS	nagB	744628	745428	-	-4.92012	61	-9.95e-07	-5.07258	66	-6.91e-07	-3.41667	558	-3.43475e-06	-3.71667	231	-1.05834e-06			glucosamine-6-phosphate deaminase; catalyzes the reversible formation of fructose 6-phosphate from glucosamine 6-phosphate
649	STM14_0814.LR	CDS	seqA	759688	760230	+	-4.08056	92	-6.01e-05	-4.61015	84	-1.38e-05	-3.66667	492	-5.28527e-06	-3.33333	270	-1.57084e-05			replication initiation regulator SeqA; negative modulator of the initiation of chromosome replication
653	STM14_0818	CDS	speF	763876	766074	-	-1.19497	359	-0.0611958	-1.05091	535	-0.0937644	-5	181	-1.76418e-05	-3.93333	212	-0.000318269		STM0701	ornithine decarboxylase; similar to Escherichia coli ornithine decarboxylase isozyme; inducible (AAC73787.1)
672	STM14_0840	CDS		786571	787704	+	-1.34161	322	-0.108555	-1.33859	399	-0.0969128	-2.43333	822	-0.0888819	-3.13333	299	-0.0690072		STM0721	putative glycosyl transferase; similar to Escherichia coli putative colanic acid biosynthesis glycosyl transferase (AAC75105.1)
685	STM14_0853	CDS	sdhA	799219	800985	+	-4.5745	68	-9.32e-05	-4.0757	108	-0.000269975							-	STM0734	succinate dehydrogenase flavoprotein subunit; part of four member succinate dehydrogenase enzyme complex that forms a trimeric complex (trimer of tetramers); SdhA/B are the catalytic subcomplex and can exhibit succinate dehydrogenase activity in the absence of SdhC/D which are the membrane components and form cytochrome b556; SdhC binds ubiquinone; oxidizes succinate to fumarate while reducing ub…
687	STM14_0856	CDS	sucB	805058	806266	+	-4.8203	64	-7.34e-08	-4.8412	74	-7.2e-08							-	STM0737	dihydrolipoamide acetyltransferase; component of 2-oxoglutarate dehydrogenase complex; catalyzes the transfer of acetyl from acetyldihydrolipoamide to coenzyme A to form acetyl CoA as part of the conversion of 2-oxoglutarate to succinyl-CoA
695	STM14_0867	CDS	tolQ	813925	814617	+	-1.81872	230	-0.173295	-1.7008	308	-0.18926	-4.71667	226	-1.52305e-06	-5.25	111	-2.61066e-07	-	STM0745	colicin uptake protein TolQ; membrane spanning protein in TolA-TolQ-TolR complex; involved in the tonB-independent uptake of group A colicins
696	STM14_0868	CDS	tolR	814621	815049	+	-3.11848	131	-0.00234615	-3.0226	165	-0.00252865	-6.66667	22	-1.43878e-07	-7.16667	32	-4.56001e-08	-	STM0746	colicin uptake protein TolR; membrane spanning protein in TolA-TolQ-TolR complex; involved in the tonB-independent uptake of group A colicins
720	STM14_0901	CDS	galE	840921	841937	-	-6.65397	13	-5.73e-09	-7.04457	10	-2.46e-09	-5.35	142	-1.43878e-07	-4.98333	131	-2.02806e-07	-	STM0776	UDP-galactose-4-epimerase; UDP-glucose 4-epimerase (SW:GALE_SALTY)
801	STM14_1002	CDS	etfB [J]	927666	928520	+							-6.53333	32	-1.96335e-05	-5.43333	99	-0.000203724		STM0855	putative electron transfer protein beta subunit; similar to Escherichia coli probable flavoprotein subunit; carnitine metabolism (AAC73152.1)
866	STM14_1080.J	CDS	trxB	993557	994627	-	-3.42265	115	-1.8e-08	-3.44086	137	-1.85e-08	-3.81667	448	-0.00909936	-1.88333	546	-0.317418	-		thioredoxin reductase
882	STM14_1106	CDS	aroA	1020993	1022276	+	-2.31018	180	-1.74e-05	-2.31715	207	-1.45e-05	-4.43333	289	-1.52305e-06	-4.3	177	-1.46611e-06	+	STM0978	3-phosphoshikimate 1-carboxyvinyltransferase; catalyzes the formation of 5-O-(1-carboxyvinyl)-3-phosphoshikimate from phosphoenolpyruvate and 3-phosphoshikimate in tryptophan biosynthesis
885	STM14_1111	CDS	ihfB	1025979	1026263	+	-4.38974	77	-6.14e-05	-4.51443	90	-4.01e-05	-2.5	805	-0.00011815	-2.7	376	-7.77808e-05		STM0982	integration host factor subunit beta; This protein is one of the two subunits of integration host factor, a specific DNA-binding protein that functions in genetic recombination as well as in transcriptional and translational control
947	STM14_1197	CDS		1100911	1101597	-	-1.283	332	-0.296147	-1.70447	302	-0.13424	-6.06667	60	-2.14654e-06	-4.83333	138	-2.86248e-05		STM1055	hypothetical protein
949	STM14_1199	CDS	pepN	1102354	1105098	+							-5.8	87	-0.00154796	-3.06667	311	-0.130513		STM1057	aminopeptidase N; similar to Escherichia coli aminopeptidase N (AAC74018.1)
961	STM14_1214.R	CDS	ompA	1119309	1120418	-	-1.83366	227	-0.131415	-1.75294	289	-0.13842	-3.21667	611	-0.0102295	-2.58333	395	-0.0731766			Outer membrane protein A precursor; Osmoregulation
1040	STM14_1317.R	CDS	mdoG	1194562	1196115	+	-2.68935	159	-0.0194734	-3.7615	119	-0.00113446	-5.46667	127	-1.43878e-07	-1.13333	819	-0.143543			Glucans biosynthesis protein G precursor; Synthesis of osmoregulated periplasmic glucans
1053	STM14_1332	CDS	pyrC	1206677	1207723	-	-2.34828	177	-0.0739323	-2.73599	184	-0.028799								STM1163	dihydroorotase; catalyzes the formation of N-carbamoyl-L-aspartate from (S)-dihydroorotate in pyrimidine biosynthesis
1081	STM14_1363	CDS	yceD	1233436	1233957	+							-4.38333	307	-0.000128033	-3.75	228	-0.000993697		STM1190	hypothetical protein; hypothetical protein in rne-rpmF intergenic region (G30K) (SW:YCED_SALTY)
1082	STM14_1364	CDS	rpmF	1234009	1234182	+	-2.94477	145	-4.25e-07	-2.93344	171	-4.39e-07								STM1191	50S ribosomal protein L32; some L32 proteins have zinc finger motifs consisting of CXXC while others do not
1085	STM14_1370	CDS	fabF	1238598	1239839	+	-2.42361	172	-0.0122946	-1.9902	251	-0.0359633								STM1197	3-oxoacyl-(acyl carrier protein) synthase II; FabF; beta-ketoacyl-ACP synthase II, KASII; catalyzes a condensation reaction in fatty acid biosynthesis: addition of an acyl acceptor of two carbons from malonyl-ACP; required for the elongation of short-chain unsaturated acyl-ACP
1110	STM14_1400	CDS	sifA	1268007	1269017	-	-3.08592	132	-0.0778785	-4.6659	81	-0.00486243	-3.31667	588	-0.0964149	-4.01667	204	-0.0989536		STM1224	secreted effector protein; translocated by the type III secretion system SPI-2; required for the formation of lysosomal glycoprotein structures (Sifs); required for maintenance of membrane in the Salmonella-containing vacuole; a cysteine residue with CAAX motif is modified by isoprenoid addition of protein geranylgeranyl transferase I; also modified by S-acylation
1111	STM14_1402	CDS	potB	1269346	1270209	-	-1.27392	336	-0.287964	-1.67118	315	-0.13424	-4.41667	294	-0.0152707	-4.55	153	-0.0289369		STM1225	spermidine/putrescine ABC transporter membrane protein; can transport spermidine and putrescine but affinity is higher for spermidine; forms a complex of PotA2BCD; PotB is a membrane component
1116	STM14_1408	CDS	phoQ	1276100	1277563	-	-5.10315	54	-0.0162415	-4.51212	91	-0.0301124	-6.23333	51	-2.79422e-05	-7.6	24	-2.9233e-06		STM1230	sensor protein PhoQ; virulence sensor protein PhoQ (SW:PHOQ_SALTY); in two-component regulatory system with PhoP; ligand is Mg+
1117	STM14_1409	CDS	phoP	1277563	1278237	-	-4.08793	91	-0.00475262	-4.1822	104	-0.00324924	-6.33333	46	-1.62603e-05	-6.83333	46	-6.61426e-06		STM1231	DNA-binding transcriptional regulator PhoP; response regulator in two-component regulatory system with PhoQ; involved in magnesium starvation and stress
1192	STM14_1573	CDS	sppA	1382886	1384742	-	-3.28679	119	-0.00842977	-5.12357	65	-0.000132172								STM1295	protease 4; SppA; catalyzes the degradation of cleaved signal peptides; essential to maintain secretion of mature proteins across the membrane
1212	STM14_1597	CDS	celD	1403953	1404795	+							-6.41667	42	-9.4122e-05	-5.55	97	-0.000642235		STM1315	DNA-binding transcriptional regulator ChbR; represses the celABCDF-ydjC operon involved in carbon uptake
1214	STM14_1599	CDS	celG	1406288	1407046	+							-2.81667	707	-0.0136585	-2.41667	417	-0.0680129		STM1317	hypothetical protein
1221	STM14_1608	CDS		1413712	1414572	-							-2.1	903	-0.0381867	-1.76667	576	-0.159467		STM1324	putative cytoplasmic protein
1229	STM14_1616	CDS	rfc	1420063	1421286	-	-1.73135	241	-0.0194734	-1.4413	367	-0.0473068	-2.58333	777	-0.00153643	-2.11667	480	-0.0142056		STM1332	O-antigen polymerase; O-antigen polymerase (SW:RFC_SALTY)
1249	STM14_1643	CDS	ydiR	1443529	1444464	-							-6.45	39	-8.62044e-06	-2.48333	409	-0.0471332		STM1353	electron transfer flavoprotein subunit YdiR; May play a role in a redox process
1290	STM14_1686	CDS	ssrB	1486143	1486781	-	-5.12436	53	-9.67e-05	-5.62034	45	-3.35e-05	-6.43333	40	-6.49012e-05	-8.53333	11	-2.74312e-06		STM1391	transcriptional activator; SsrB (gi|2765824); type III secretion system regulator; similar to DegU/UvrY/BvgA; regulated by OmpR-EnvZ; controls regulation of SPI-2 expression
1292	STM14_1688	CDS	ssaB	1489975	1490376	+	-4.21212	89	-0.000902901	-5.071	67	-0.000132172	-4.76667	214	-0.00684866	-5.13333	119	-0.00892076		STM1393	secreted effector protein; Salmonella typhimurium SpiC (gi|1498306); effects secretion of other SPI-2 proteins; interacts with host cell TassC and Hook3 proteins; type III secretion; prevents fusion of endosome/lysosome with Salmonella-containing vacuoles
1293	STM14_1689	CDS	ssaC	1490378	1491871	+	-6.91967	7	-5.09e-05	-6.91453	11	-4.57e-05	-4.28333	330	-0.00829999	-5.98333	74	-0.00129786		STM1394	outer membrane secretin precursor; SpiA (gi|1498307); type III secretion system apparatus
1294	STM14_1690	CDS	ssaD	1491852	1493063	+	-4.95216	59	-0.00187331	-6.37999	22	-0.000142282	-6.05	62	-0.00143942	-7.45	26	-0.000419452		STM1395	virulence protein; SpiB (gi|1498308); type III secretion system
1295	STM14_1691	CDS	ssaE	1493071	1493313	+	-3.27128	122	-0.000845903	-4.01524	111	-0.000100514	-6.06667	61	-4.06947e-05	-6.3	65	-3.39458e-05		STM1396	secretion system effector; putative secretory apparatus component (gi|3377860)
1296	STM14_1693	CDS	sseA_1	1493577	1493903	+	-3.93075	95	-0.00804271	-4.60793	85	-0.00187489	-6.21667	54	-0.000355912	-6.71667	50	-0.000287365		STM1397	secretion system chaperone protein
1297	STM14_1694	CDS	sseB_1	1493910	1494500	+	-5.30511	47	-0.00191391	-6.06217	34	-0.000486253	-6.38333	43	-6.33703e-05	-8.01667	18	-5.39234e-06		STM1398	translocation machinery component; putative secreted protein (gi|3377862)
1298	STM14_1695	CDS	sscA	1494497	1494970	+	-1.40543	302	-0.0518113	-1.00973	555	-0.164224	-3.85	441	-1.40346e-05	-7.41667	27	-5.90299e-09		STM1399	secretion system chaparone; putative secretion chaperone (gi|3377863)
1299	STM14_1696	CDS	sseC	1494973	1496427	+	-6.47524	18	-0.000238024	-6.59263	17	-0.000172732	-6.81667	18	-4.68926e-06	-7.11667	34	-2.49752e-06		STM1400	translocation machinery component; SseC (gi|3377864)
1300	STM14_1697	CDS	sseD	1496443	1497030	+	-4.06662	93	-0.0727128	-5.57536	46	-0.00944361	-7.13333	10	-9.91707e-06	-8.8	8	-7.33209e-07		STM1401	translocation machinery component; SseD (gi|3776122)
1301	STM14_1698	CDS	sseE	1497033	1497449	+	-1.53576	273	-0.172668	-2.12739	233	-0.0393256								STM1402	secreted effector protein; SseE (gi|3377866)
1303	STM14_1700	CDS	sseF	1497951	1498733	+	-2.67087	160	-0.0011621	-2.64682	193	-0.00113193	-5	182	-0.00036275	-3.83333	223	-0.00647498		STM1404	secreted effector protein; SseF (gi|3377868)
1305	STM14_1702	CDS	ssaG	1499513	1499728	+	-2.72778	156	-0.172668	-4.81657	76	-0.00838892	-6.58333	30	-1.37903e-07	-7.85	19	-1.09545e-08		STM1406	type III secretion system apparatus protein; SsaH (gi|2460267)
1306	STM14_1704	CDS	ssaI	1500008	1500256	+	-6.11917	24	-4.2e-06	-6.73428	14	-1.32e-06	-7.21667	8	-2.38774e-06	-8.58333	9	-2.20519e-07		STM1408	type III secretion system apparatus protein; SsaI (gi|3776129)
1307	STM14_1704.J	CDS		1499675	1500034	-	-1.65049	255	-0.0554768	-2.34617	206	-0.00436036	-6.46667	37	-3.74563e-05	-7	40	-1.76948e-05		STM1407	hypothetical protein
1309	STM14_1706	CDS		1501020	1501568	+	-6.06973	25	-1.39e-06	-5.44146	51	-4.52e-06	-5.25	154	-0.00205786	-6.41667	61	-0.000687299		STM1410	putative cytoplasmic protein
1310	STM14_1707	CDS	ssaK	1501565	1502239	+	-4.87971	62	-7.08e-05	-3.94643	112	-0.000557049	-4.25	337	-0.0314292	-5.11667	122	-0.0261289		STM1411	type III secretion system apparatus protein; secretion system apparatus protein SsaK (SW:SSAK_SALTY)
1311	STM14_1708	CDS	ssaL	1502205	1503221	+	-5.71911	32	-2.43e-05	-5.30697	57	-4.76e-05	-6.21667	55	-0.000173545	-7.01667	39	-7.42232e-05		STM1412	type III secretion system apparatus protein; secretion system apparatus protein SsaL (SW:SSAL_SALTY)
1312	STM14_1709	CDS	ssaM	1503279	1503647	+	-5.09237	56	-0.00339345	-6.15294	30	-0.000518505	-5.9	74	-0.000534548	-9	6	-7.93888e-06		STM1413	type III secretion system apparatus protein; secretion system apparatus protein SsaM (SW:SSAM_SALTY)
1313	STM14_1710	CDS	ssaV	1503632	1505677	+	-5.78416	30	-0.000456785	-5.39668	52	-0.000757722	-5.38333	139	-0.000108974	-8.18333	17	-1.00376e-06		STM1414	secretion system apparatus protein SsaV; with SsaC forms part of a protein export system across the inner and outer cell membranes; part of the Salmonella pathogenicity island 2; part of the type III secretion system
1314	STM14_1711	CDS	ssaN	1505667	1506968	+	-6.47069	19	-0.000696903	-7.35765	9	-0.000168216	-5.75	92	-2.57497e-05	-7.81667	20	-6.98129e-07		STM1415	type III secretion system ATPase; similar to YscN family of proteins; probable secretion system apparatus ATP synthase SsaN (SW:SSAN_SALTY)
1315	STM14_1712.J	CDS	ssaO	1506965	1507348	+	-4.22162	87	-0.000148329	-5.71857	42	-4.52e-06	-5.75	93	-2.79422e-05	-9.91667	2	-4.56001e-08		STM1416	secretion system apparatus protein ssao. {salmonella
1316	STM14_1713	CDS	ssaP	1507329	1507703	+	-3.59352	107	-0.00186633	-5.33501	55	-3.21e-05	-6.83333	16	-0.000391138	-7.73333	22	-0.000203724		STM1417	type III secretion system apparatus protein; secretion system apparatus protein SsaP (SW:SSAP_SALTY)
1317	STM14_1714	CDS	ssaQ	1507684	1508652	+	-6.22045	22	-0.000252361	-5.877	39	-0.000376033	-5.51667	119	-0.00127858	-6.55	55	-0.000516343		STM1418	type III secretion system protein; secretion system apparatus protein SsaQ (SW:SSAQ_SALTY); type III secretion system apparatus protein
1318	STM14_1715	CDS	ssaR	1508720	1509367	+	-6.64959	14	-3.36e-07	-5.96176	37	-1.24e-06	-5.91667	73	-0.00142689	-7.35	28	-0.000380926		STM1419	type III secretion system protein; part of a set of proteins involved in the infection of eukaryotic cells; in plant pathogens involved in the hypersensitivity response
1320	STM14_1717	CDS	ssaT	1509631	1510410	+	-5.23631	49	-0.0129977	-4.43183	93	-0.0322833	-6.23333	52	-4.1354e-05	-8.33333	14	-1.46611e-06		STM1421	type III secretion system apparatus protein; secretion system apparatus protein SsaT (SW:SSAT_SALTY); similar to YscT of the secretion system of Yersinia
1321	STM14_1718	CDS	ssaU	1510407	1511465	+	-6.03045	26	-0.000135265	-4.58869	87	-0.00169781	-4.28333	332	-0.000148418	-6.15	70	-2.9233e-06		STM1422	secretion system apparatus protein SsaU; member of a type III secretion system which is part of a pathogenicity island in Salmonella, Yersinia and pathogenic Escherichia coli
1329	STM14_1731	CDS	ydhD	1521253	1521600	+							-4.35	314	-8.29078e-05	-4.65	146	-5.70593e-05		STM1433	hypothetical protein
1330	STM14_1732	CDS	rnt	1521678	1522325	-	-3.45555	111	-0.00488176	-1.37146	385	-0.289547	-2.05	915	-0.198302	-2.78333	364	-0.161434		STM1434	ribonuclease T; Responsible for the end-turnover of tRNA: specifically removes the terminal AMP residue from uncharged tRNA (tRNA-C-C-A)
1353	STM14_1758	CDS	nqr5 [J]	1544324	1544905	-							-5.56667	109	-0.000875084	-4.5	158	-0.00948002		STM1459	Na(+)-translocating NADH-quinone reductase subunit E; inner membrane protein
1361	STM14_1769	CDS	manA	1550788	1551963	-	-4.56363	69	-0.000277736	-4.37655	94	-0.000363242	-5.21667	156	-6.22487e-06	-5.21667	113	-6.22487e-06	-	STM1467	mannose-6-phosphate isomerase; mannose-6-phosphate isomerase (SW:MANA_SALTY)
1405	STM14_1829.J	CDS		1602001	1602234	+	-1.0891	396	-0.196097	-1.33477	402	-0.0910345								STM1513	putative cytoplasmic protein
1438	STM14_1865	CDS		1632617	1634125	-	-1.37574	309	-0.140818	-0.932044	607	-0.318542	-4.35	312	-0.000146085	-1.15	814	-0.381743		STM1546	hypothetical protein; similar to Escherichia coli 3-(3-hydroxyphenyl)propionate hydroxylase (AAC73450.1)
1542	STM14_1991	CDS	ldhA	1750006	1750995	+							-4.31667	324	-0.0028331	-2.65	380	-0.0991333		STM1647	D-lactate dehydrogenase; Catalyzes the reduction of sulfopyruvate to (R)-sulfolactate much more efficiently than the reverse reaction. Also catalyzes the reduction of oxaloacetate, alpha-ketoglutarate, and to a much lower extent, KHTCA, but not pyruvate. Involved in the biosynthes
1567	STM14_2015	CDS		1770326	1771156	-							-3.35	578	-0.0146493	-2.88333	350	-0.0709263		STM1668	hypothetical protein
1588	STM14_2040	CDS	pspA	1792437	1793105	-	-1.2526	340	-0.310124	-1.6249	326	-0.16195	-4.95	192	-3.58004e-06	-5.41667	100	-1.05437e-06	+	STM1690	phage shock protein PspA; involved in maintaining membrane potential under membrane stress conditions; also acts as a negative transcriptional regulator of the phage shock protein (psp) operon(pspABCDE) by regulating the transcriptional activator PspF
1593	STM14_2045	CDS	sapD	1797856	1798848	+	-2.98772	141	-1.69e-05	-3.20803	148	-6.1e-06	-4.76667	216	-1.43878e-07	-5.13333	120	-4.56001e-08		STM1695	peptide transport protein; peptide transport system atp-binding protein SapD (SW:SAPD_SALTY); ABC superfamily ATP-binding protein
1595	STM14_2047	CDS		1799672	1800379	-							-4.4	298	-0.0213063	-4.86667	136	-0.0272782	-	STM1697	hypothetical protein; putative diguanylate cyclase/phosphodiesterase domain 2
1605	STM14_2064.R	CDS	pyrF	1811276	1812073	-	-3.28577	120	-0.0128826	-3.73147	120	-0.00395105									Orotidine 5&#39;-phosphate decarboxylase (EC 4.1.1.23); De Novo Pyrimidine Synthesis
1615	STM14_2082	CDS	rluB	1826493	1827368	-							-3.75	472	-0.0644648	-3.68333	234	-0.14405		STM1719	23S rRNA pseudouridylate synthase B; catalyzes the synthesis of pseudouridine from uracil-2605 in 23S ribosomal RNA
1625	STM14_2092	CDS	yciF	1836519	1837022	+	-1.42297	298	-0.197534	-1.66045	316	-0.114507								STM1729	putative cytoplasmic protein; similar to Escherichia coli putative structural proteins (AAC74340.1)
1638	STM14_2106	CDS	oppF	1846312	1847316	-	-0.554192	816	-0.296147	-0.757988	777	-0.121832	-5.38333	137	-1.50692e-05	-1.91667	535	-0.0881384		STM1742	oligopeptide transport protein; oligopeptide transport ATP-binding protein; OppF (SW:OPPF_SALTY); ABC superfamily ATP-binding protein
1651	STM14_2121	CDS	ychJ	1861748	1862206	+	-2.47474	170	-0.175693	-2.90858	173	-0.090997							-	STM1755	hypothetical protein
1658	STM14_2132	CDS	narG	1869102	1872845	-	-1.12489	378	-0.0377184	-0.862262	674	-0.112214	-2.08333	905	-0.0135871	-1.25	749	-0.23484		STM1764	nitrate reductase 1 alpha subunit; similar to Escherichia coli nitrate reductase 1; alpha subunit (AAC74308.1)
1707	STM14_2194	CDS	minD	1923507	1924319	+	-1.05411	412	-0.499992	-3.27552	146	-0.0145316	-5.51667	115	-0.00318029	-3.25	280	-0.122616	+	STM1815	cell division inhibitor MinD; ATPase; with MinC inhibits cell division by blocking formation of the polar Z ring septums
1709	STM14_2196	CDS	rnd	1924711	1925838	-	-0.664398	685	-0.419356	-0.663612	892	-0.403215	-4.35	311	-0.0220038	-2.65	379	-0.279253	-	STM1817	ribonuclease D; similar to Escherichia coli RNase D; processes tRNA precursor (AAC74874.1)
1717	STM14_2206	CDS	pabB	1932571	1933935	+	-4.47745	74	-0.00430297	-5.91056	38	-0.000288636	-3.86667	435	-0.0360577	-3.63333	239	-0.102266		STM1824	para-aminobenzoate synthase component I; catalyzes the formation of 4-amino-4-deoxychorismate from chorismate and glutamine
1733	STM14_2225.J	CDS		1948156	1948500	+	-2.26615	183	-0.0795277	-2.75446	183	-0.0247066	-3.18333	615	-0.0414056	-5.11667	121	-0.00526225		STM1840	hypothetical protein
1738	STM14_2232	CDS	prc	1952539	1954587	-	-4.67217	66	-0.00333798	-4.34463	96	-0.00486243	-4.11667	365	-0.026733	-2.15	476	-0.406893	-	STM1845	carboxy-terminal protease; Involved in the cleavage of a C-terminal peptide of 11 residues from the precursor form of penicillin-binding protein 3
1751	STM14_2248.J	CDS?		1966302	1966436	+	-1.00546	430	-0.307727	-1.17925	462	-0.204338	-5.7	96	-5.87388e-05	-2.33333	432	-0.0856842		STM1857	hypothetical protein
1760	STM14_2259.RJ	CDS		1973068	1973259	-	-0.63837	709	-0.307727	-0.736948	806	-0.213433	-3.48333	540	-0.00921693	-5.35	105	-0.000642235		STM1865	DNA-invertase
1790	STM14_2300.J	CDS	znuA	1997820	1998821	-	-3.66257	104	-1.48e-05	-3.13628	157	-6.92e-05	-3.95	413	-0.00172094	-2.81667	360	-0.0356317	+		ABC superfamily (bind_prot) high affinity Zn transport protein
1794	STM14_2304	CDS	ruvA	2001478	2002089	-	-5.64068	38	-3.53e-08	-5.13561	63	-1.15e-07	-5.11667	167	-3.08886e-08	-5.15	118	-1.97806e-08		STM1895	Holliday junction DNA helicase motor protein; plays an essential role in ATP-dependent branch migration of the Holliday junction
1797	STM14_2309	CDS	ruvC	2004632	2005153	-	-3.07719	136	-1.69e-05	-3.49262	134	-3.25e-06								STM1898	Holliday junction resolvase; endonuclease; resolves Holliday structures; forms a complex of RuvABC; the junction binding protein RuvA forms a hexameric ring along with the RuvB helicase and catalyzes branch migration; RuvC then interacts with RuvAB to resolve the Holliday junction by nicking DNA strands of like polarity
1965	STM14_2565	CDS	hisG	2201032	2202066	+	-1.1084	389	-0.0292394	-1.50827	352	-0.0024075								STM2071	ATP phosphoribosyltransferase; long form of enzyme; catalyzes the formation of N'-5'-phosphoribosyl-ATP from phosphoribosyl pyrophosphate; crucial role in histidine biosynthesis; forms active dimers and inactive hexamers which is dependent on concentration of substrates and inhibitors
1979	STM14_2579	CDS	rfbN	2216845	2217789	-	-5.44579	41	-1.99e-09	-5.50186	50	-1.55e-09	-5.63333	101	-0.000169882	-5.6	91	-0.000302373		STM2085	rhamnosyl transferase; putative rhamnosyltransferase RfbN (SW:RFBN_SALTY); LPS side chain defect
1980	STM14_2580	CDS	rfbU	2217790	2218851	-							-4.81667	207	-3.01346e-06	-5.05	126	-1.43933e-06		STM2086	mannosyl transferase; RFBU protein (SW:RFBU_SALTY); LPS side chain defect
1985	STM14_2585	CDS	rfbG	2223818	2224897	-							-5	184	-1.76628e-08	-4.56667	152	-2.71403e-08		STM2091	CDP glucose 4,6-dehydratase; CDP-glucose 4,6-dehydratase (SW:RFBG_SALTY); LPS side chain defect
1986	STM14_2586	CDS	rfbF	2224902	2225675	-							-7.65	3	-1.96335e-05	-7.08333	36	-5.88382e-05	+	STM2092	glucose-1-phosphate cytidylyltransferase; glucose-1-phosphate cytidylyltransferase (SW:RFBF_SALTY); LPS side chain defect
1987	STM14_2587	CDS	rfbI_2	2225672	2226664	-	-6.86483	9	-1.1e-12	-6.38114	21	-1.74e-12	-5.58333	105	-0.00058403	-9.55	3	-2.21829e-06	+	STM2093	CDP-6-deoxy-delta-3,4-glucoseen reductase; catalyzes the formation of 3,6-dideoxy-D-glycero-D-glycero-4-hexulose
1988	STM14_2588	CDS	rfbC	2226670	2227221	-	-5.78578	29	-1.8e-08	-5.62911	44	-2.57e-08	-8.15	1	-9.91707e-06	-10.3167	1	-5.36944e-07	+	STM2094	dTDP-4,deoxyrhamnose 3,5 epimerase; DTDP-4-dehydrorhamnose 3,5-epimerase (SW:RFBC_SALTY)
1990	STM14_2590	CDS	rfbD_2	2228148	2229047	-	-3.87514	97	-8.72e-08	-3.85262	114	-9.88e-08	-4.73333	219	-0.000351096	-4.83333	137	-0.00049626	+	STM2096	dTDP-4-dehydrorhamnose reductase; with dTDP-4-dehydrorhamnose 3,5-epimerase forms a complex known as dTDP-L-rhamnose synthetase; catalyzes the reduction of dTDP-4-dehydro-6-deoxy-L-mannose to dTDP-L-rhamnose
1991	STM14_2591	CDS	rfbB	2229047	2230132	-	-1.46832	287	-0.0470671	-0.87396	662	-0.243156	-5.16667	160	-0.00151979	-5.96667	76	-0.000824561		STM2097	dTDP-glucose 4,6 dehydratase; NAD(P) binding; catalyzes the formation of dTDP-4-dehydro-6-deoxy-D-glucose from dTDP-glucose
2012	STM14_2613	CDS	wza	2253064	2254203	-							-6.98333	13	-1.91212e-05	-2.48333	408	-0.0981655		STM2118	putative outer membrane polysaccharide export protein; similar to Escherichia coli putative polysaccharide export protein (AAC75123.1)
2015	STM14_2617	CDS	dcd	2258439	2259020	-							-5.08333	174	-0.00933131	-6.65	53	-0.00286375	-	STM2121	deoxycytidine triphosphate deaminase; Catalyzes the formation of dUTP from dCTP in thymidylate biosynthesis
2026	STM14_2629	CDS	baeR	2276090	2276812	+	-0.555758	814	-0.444902	-1.13619	485	-0.0773595	-5.63333	100	-3.69064e-06	-1.06667	853	-0.372981		STM2131	DNA-binding transcriptional regulator BaeR; response regulator in two-component regulatory system with BaeS; regulator of RNA synthesis, flagellar biosynthesis, chemotaxis and transport
2031	STM14_2634	CDS	yegQ	2281237	2282598	+	-0.810142	552	-0.195269	-0.87634	661	-0.144063	-4.43333	288	-0.00388766	-3.76667	226	-0.0248103		STM2136	putative protease
2106	STM14_2729	CDS		2361189	2361311	-	-1.42373	297	-0.114629	-0.72126	822	-0.441383	-5.66667	98	-0.00130885	-3.46667	257	-0.0662321		STM2209	putative inner membrane protein
2113	STM14_2739	CDS	rtn_2	2366109	2367665	+	-2.82895	151	-0.113327	-3.16467	152	-0.0607183	-3.93333	417	-0.0448086	-2.4	423	-0.377352		STM2215	hypothetical protein; involved in resistance to lambda and N4 phages
2206	STM14_2857	CDS	nuoN	2475906	2477363	-	-3.7696	100	-0.00608179	-4.25509	99	-0.00189154	-3.73333	474	-0.000218725	-3.7	232	-0.000415538		STM2316	NADH dehydrogenase subunit N; Catalyzes the transfer of electrons from NADH to ubiquinone
2207	STM14_2858	CDS	nuoM	2477370	2478899	-							-5.48333	124	-0.000255938	-6.15	69	-0.000124822		STM2317	NADH dehydrogenase subunit M; Catalyzes the transfer of electrons from NADH to ubiquinone
2208	STM14_2859	CDS	nuoL	2479213	2481054	-							-4.63333	246	-0.00323966	-4.6	150	-0.00689298		STM2318	NADH dehydrogenase subunit L; Catalyzes the transfer of electrons from NADH to ubiquinone
2213	STM14_2864	CDS	nuoG	2483446	2486172	-	-5.74979	31	-1.18e-06	-6.2544	28	-4.39e-07	-2.61667	772	-0.0319009	-5.58333	94	-0.000228739		STM2323	NADH dehydrogenase subunit G; Catalyzes the transfer of electrons from NADH to ubiquinone
2215	STM14_2866	CDS	nuoE	2487537	2488037	-	-3.38257	118	-7.48e-07	-3.16289	153	-1.52e-06								STM2325	NADH dehydrogenase subunit E; Catalyzes the transfer of electrons from NADH to ubiquinone
2216	STM14_2867	CDS	nuoC	2488040	2489842	-	-7.19554	6	-1.05e-06	-7.88245	5	-3.67e-07	-4.3	327	-0.0334807	-4.3	174	-0.0733275		STM2326	bifunctional NADH:ubiquinone oxidoreductase subunit C/D; NuoCD; NDH-1 shuttles electrons from NADH, via FMN and iron-sulfur (Fe-S) centers, to quinones in the respiratory chain; subunits NuoCD, E, F, and G constitute the peripheral sector of the complex; in Escherichia coli this gene encodes a fusion protein of NuoC and NuoD that are found separate in other organisms
2252	STM14_2909	CDS	purF	2525888	2527405	-	-5.24552	48	-1.25e-08	-6.24308	29	-1.55e-09	-4.05	386	-0.000804358	-4.41667	164	-0.00068365		STM2362	amidophosphoribosyltransferase; Catalyzes first step of the de novo purine nucleotide biosynthetic pathway
2253	STM14_2910	CDS	cvpA	2527443	2527931	-	-0.78947	568	-0.167377	-1.24945	423	-0.0163052	-4.71667	227	-0.000222527	-8.85	7	-2.02806e-07		STM2363	colicin V production protein; membrane protein required for colicin V production
2257	STM14_2916	CDS	truA	2532014	2532826	-	-4.95185	60	-4.67e-08	-5.26214	59	-2.33e-08	-3.85	439	-1.43878e-07	-4.11667	191	-4.56001e-08	-	STM2368	tRNA pseudouridine synthase A; mediates pseudouridylation (positions 38, 39, 40) at the tRNA anticodon region which contributes to the structural stability
2274	STM14_2934	CDS	yfcB	2547214	2548146	-	-0.771804	585	-0.195399	-0.599738	984	-0.308307	-3.86667	437	-0.00478131	-4.63333	148	-0.00241448		STM2385	N5-glutamine S-adenosyl-L-methionine-dependent methyltransferase; involved in methylation of ribosomal protein L3
2276	STM14_2936	CDS	sixA	2548963	2549448	-	-1.82029	229	-0.000317415	-2.02198	250	-0.000100514	-3.1	633	-0.0073031	-3	325	-0.0203847	-	STM2387	phosphohistidine phosphatase
2312	STM14_2989	CDS	ptsH	2596138	2596395	+	-6.78386	11	-1.47e-06	-6.3515	23	-2.95e-06								STM2431	phosphohistidinoprotein-hexose phosphotransferase component of PTS system (Hpr); phosphocarrier protein HPR; histidine-containing protein (SW:PTHP_ECOLI); PTS family, Hpr protein
2378	STM14_3065	CDS	purN	2665662	2666300	+	-1.84031	226	-0.127383	-3.01214	166	-0.00693391	-2.41667	831	-0.00382076	-2.68333	378	-0.00350273		STM2500	phosphoribosylglycinamide formyltransferase; glycinamide ribonucleotide transformylase; GAR Tfase; catalyzes the synthesis of 5'-phosphoribosylformylglycinamide from 5'-phosphoribosylglycinamide and 10-formyltetrahydrofolate; PurN requires formyl folate for the reaction unlike PurT which uses formate
2382	STM14_3069	CDS		2672447	2672584	-	-0.631564	722	-0.423732	-1.74805	290	-0.0108825	-3.88333	430	-0.00318029	-2.95	337	-0.0390987		STM2504	putative cytoplasmic protein
2402	STM14_3095	CDS	yfgA	2708953	2709957	-	-3.78506	98	-2.43e-05	-3.60041	127	-3.67e-05								STM2524	hypothetical protein; similar to Escherichia coli putative membrane protein (AAC75569.1)
2418	STM14_3114	CDS	hscA	2729749	2731599	-	-4.50717	73	-0.00073451	-5.28725	58	-0.000132172	-3.03333	651	-5.28527e-06	-2.9	348	-8.26457e-06		STM2539	chaperone protein HscA; involved in the maturation of iron-sulfur cluster-containing proteins
2420	STM14_3116	CDS	iscA	2732323	2732646	-	-1.37494	310	-0.133041	-2.02509	249	-0.0160864								STM2541	iron-sulfur cluster assembly protein; forms iron-sulfur clusters of ferredoxin [2FE-2S]; binds iron in the presence of the thioredoxin reductase system; forms homodimers and tetramers; similar to SufA protein
2421	STM14_3117	CDS	nifU	2732675	2733061	-							-3.63333	499	-4.82979e-07	-2.86667	356	-7.11684e-06		STM2542	scaffold protein; similar to NifU; involved in Fe-S cluster formation
2443	STM14_3145.J	CDS	purG	2759807	2763814	-	-4.63917	67	-2.88e-07	-4.37644	95	-5.71e-07	-5.83333	83	-6.03064e-08	-6.03333	72	-2.71403e-08			phosphoribosylformylglycinamidine synthase
2454	STM14_3158	CDS	pdxJ	2773995	2774726	-	-0.948138	462	-0.166119	-1.3597	392	-0.0304326	-2.43333	821	-0.0769352	-5.23333	112	-0.0015831		STM2578	pyridoxal phosphate biosynthetic protein PdxJ; involved in the de novo synthesis of pyridoxine (Vitamin B6)
2458	STM14_3163	CDS	lepA	2778325	2780124	-	-2.87674	148	-0.0840566	-4.87402	73	-0.00230557								STM2583	GTP-binding protein LepA; binds to the ribosome on the universally-conserved alpha-sarcin loop
2460	STM14_3166	CDS		2782885	2783430	+	-0.700114	646	-0.370872	-0.670772	883	-0.370252	-3.93333	416	-0.00142738	-2.3	438	-0.0845809		STM2585	transposase-like protein; similar to transposase
2472	STM14_3233	CDS	rseA	2832580	2833230	-	-3.14854	130	-0.066501	-4.90419	71	-0.00275137	-5.85	82	-0.000173545	-7.51667	25	-1.47413e-05		STM2639	anti-RNA polymerase sigma factor SigE; similar to Escherichia coli anti sigma-E/sigma 24 factor; negative regulatory protein (AAC75625.1)
2512	STM14_3294.J	CDS	smpB	2880356	2880883	+	-3.08439	134	-3.06e-05	-3.12257	160	-2.4e-05	-4.53333	265	-0.00148828	-3	327	-0.04718	-		SsrA-binding protein
2544	STM14_3331	CDS		2926750	2927154	-	-0.710572	631	-0.310124	-0.786374	745	-0.238508	-3.4	561	-0.0218603	-2.93333	340	-0.096562		STM2764	putative transposase
2548	STM14_3334	CDS		2928655	2930637	-	-0.525212	862	-0.450151	-0.625354	947	-0.339008	-4.4	300	-0.00012446	-4.1	195	-0.000426014		STM2767	putative DNA/RNA helicase; superfamily I
2560	STM14_3350.R	CDS	pipB2	2947037	2948137	-	-2.16425	193	-0.00467725	-0.814872	721	-0.31459	-2.58333	778	-0.122764	-2.71667	374	-0.205678		STM2780	Similar to pipB
2589	STM14_3390.J	CDS	nrdF	2974761	2975831	+	-0.660306	690	-0.229131	-1.02455	548	-0.0385766	-5.88333	77	-0.000371856	-1.65	612	-0.41049		STM2808	ribonucleoside-diphosphate reductase R2-2, beta subunit
2640	STM14_3461	CDS	sitD	3029189	3030037	+	-2.03485	205	-0.0889624	-1.08617	515	-0.381941	-2.85	694	-0.0190335	-1.55	644	-0.340851		STM2864	putative permease; SitD (gi|5231097); Salmonella iron transporter; Fur-regulated
2643	STM14_3465	CDS	hilC	3032344	3033231	-	-0.705318	638	-0.481041	-0.943998	599	-0.314645	-3.9	425	-2.03127e-05	-3.43333	261	-0.000110735	+	STM2867	invasion regulatory protein; SprA; HilC (gi|4455106); helix-turn-helix protein; AraC family; activator for invasion genes; derepresses hilA expression
2645	STM14_3468	CDS	orgB	3034025	3034705	-	-0.545292	824	-0.210926	-0.326528	1408	-0.459437	-4.06667	375	-0.00428088	-4.5	156	-0.00403531		STM2869	needle complex export protein; oxygen-regulated invasion protein OrgB (SW:ORGB_SALTY); putative flagellar biosynthesis/type III secretion apparatus
2646	STM14_3468	CDS	orgB	3034025	3034705	-	-1.34985	320	-0.0673148	-1.56971	340	-0.0252124	-2.2	869	-0.154538	-1.8	565	-0.414398		STM2870	needle complex export protein; oxygen-regulated invasion protein OrgB (SW:ORGB_SALTY); putative flagellar biosynthesis/type III secretion apparatus
2648	STM14_3471	CDS	prgJ	3035988	3036293	-	-0.85502	529	-0.243215	-1.064	528	-0.12274	-5.55	110	-0.00200209	-4.68333	143	-0.0145129		STM2872	needle complex minor subunit; PrgJ protein (SW:PRGJ_SALTY); invasion protein; may cap needle complex; type III secretion apparatus
2649	STM14_3472	CDS	prgI	3036312	3036554	-	-2.05667	203	-0.0121264	-1.62108	328	-0.0440472	-4.68333	231	-0.00172892	-1.75	577	-0.345053		STM2873	needle complex major subunit; PrgI protein (SW:PRGI_SALTY); invasion protein; type III secretion apparatus
2661	STM14_3484	CDS	sipB	3049351	3051132	-	-1.04676	414	-0.376132	-2.85561	177	-0.00533109	-4.11667	364	-0.000783295	-2.51667	403	-0.047541		STM2885	translocation machinery component; cell invasion protein SspB (gi|975295); involved in translocating secreted proteins to host cell; translocon; type III secretion; inserted into host cell plasma membrane; interacts with SipB
2662	STM14_3485	CDS	sicA	3051135	3051632	-	-2.36394	174	-0.0536246	-3.33721	143	-0.00436036	-5.43333	131	-0.000111588	-2	512	-0.162835		STM2886	secretion chaperone; surface presentation of antigens protein SpaT (SW:SPAT_SALTY); surface presentation of antigens; secretory proteins; partitioning factor for SipB/C; prevents premature association of SipB/C; regulates several promoters with InvF
2664	STM14_3487	CDS	spaR	3052827	3053618	-	-1.67281	249	-0.139005	-0.92532	617	-0.423893	-4.38333	304	-0.000108974	-4.25	180	-0.000243626		STM2888	needle complex export protein; surface presentation of antigens protein SpaR (SW:SPAR_SALTY); inner membrane secretory protein; type III secretion apparatus
2665	STM14_3488	CDS	spaQ	3053622	3053882	-	-1.00153	434	-0.0673148	-0.904388	633	-0.0911572	-2.93333	675	-0.0532344	-4.4	167	-0.013567		STM2889	needle complex export protein; surface presentation of antigens protein SpaQ (SW:SPAQ_SALTY); inner membrane secretory protein; type III secretion apparatus
2666	STM14_3489	CDS	spaP	3053908	3054582	-	-2.91152	146	-0.159703	-1.70556	301	-0.416718	-4.45	283	-6.06158e-05	-2.91667	343	-0.00506142		STM2890	surface presentation of antigens protein SpaP; part of a type III secretory system probably involved in invasion into eukaryotic cells
2667	STM14_3490	CDS	spaO	3054572	3055483	-	-2.625	163	-0.134489	-2.18165	221	-0.203693	-6.48333	35	-1.75082e-06	-6.68333	52	-8.49248e-07		STM2891	surface presentation of antigens protein SpaO; involved in a secretory pathway responsible for the surface presentation of determinants needed for the entry of Salmonella species into mammalian cells
2670	STM14_3492	CDS	invI	3056493	3056936	-	-1.44407	293	-0.132129	-1.1053	500	-0.240245	-5.95	68	-3.68991e-08	-6.75	49	-5.90299e-09		STM2894	needle complex assembly protein; surface presentation of antigens protein SpaM (SW:SPAM_SALTY); secretory proteins; type III secretion apparatus
2671	STM14_3494	CDS	invB	3058206	3058613	-	-1.372	311	-0.0102826	-1.36237	390	-0.00939834	-4.5	275	-0.00131858	-3.4	264	-0.0213078		STM2895	secretion chaperone; surface presentation of antigens protein SpaK (SW:SPAK_SALTY); secretory protein; chaperone for SopE/SopE2; type III secretion
2672	STM14_3495	CDS	invA	3058637	3060694	-	-1.58468	265	-0.0739323	-1.71355	298	-0.0420163	-5.56667	107	-0.00281632	-6.46667	58	-0.00159575		STM2896	needle complex export protein; invasion protein InvA (SW:INVA_SALTY); inner membrane protein; type III secretion apparatus
2674	STM14_3497	CDS	invG	3061834	3063522	-	-0.702332	643	-0.225038	-1.04365	540	-0.0462039	-3.76667	463	-0.00664546	-3.33333	272	-0.0310342		STM2898	outer membrane secretin precursor; InvG protein precursor (SW:INVG_SALTY); forms ring-shaped structure in outer membrane; requires InvH for stability; type III secretion apparatus
2675	STM14_3498.J	CDS	invF	3063519	3064280	-	-0.945256	465	-0.304352	-1.08572	516	-0.212077	-4.53333	263	-0.000719191	-3.13333	300	-0.0234505		STM2899	invasion protein invf. {salmonella
2722	STM14_3551	CDS	cysH	3108365	3109099	-	-0.69464	656	-0.414236	-1.25976	419	-0.098825	-3.68333	490	-0.00358773	-2.98333	332	-0.0301556		STM2946	phosphoadenosine phosphosulfate reductase; catalyzes the reduction of 3'-phosphoadenylyl sulfate into sulfite
2750	STM14_3587	CDS	fucA	3145479	3146126	-	-1.43381	294	-0.0277076	-2.06862	241	-0.00136314	-3.08333	637	-6.73223e-05	-2.11667	484	-0.00393641		STM2974	L-fuculose phosphate aldolase; catalyzes the formation of glycerone phosphate and (S)-lactaldehyde from L-fuculose 1-phosphate
2778	STM14_3621	CDS	ygdP	3181977	3182507	-	-1.31713	327	-0.0374115	-1.51063	350	-0.0125431	-4.23333	341	-2.08864e-07	-3.9	217	-5.2494e-07	-	STM3004	dinucleoside polyphosphate hydrolase; Hydrolyzes diadenosine polyphosphate
2830	STM14_3687.J	CDS	gcvP	3231276	3234260	-	-0.878596	504	-0.195269	-0.977528	580	-0.131186	-3.78333	457	-0.0151497	-3.58333	244	-0.0450192			glycine dehydrogenase
2870	STM14_3736	CDS	sprT	3273934	3274431	+	-1.58783	264	-0.00655736	-1.62727	324	-0.00447402								STM3092	hypothetical protein
2895	STM14_3768	CDS	moaC1	3296428	3296955	-	-3.44982	112	-0.010111	-4.43472	92	-0.001086	-4.56667	257	-0.00114549	-5.8	83	-0.000228153		STM3119	putative monoamine oxidase; similar to Escherichia coli putative aldehyde dehydrogenase (AAC74469.1)
2896	STM14_3769	CDS	citE_2	3296979	3297821	-	-4.2589	84	-0.00707152	-2.87941	175	-0.0670363	-4.4	301	-0.0255146	-3.43333	260	-0.156		STM3120	putative transcriptional regulator; similar to Escherichia coli citrate lyase beta chain; acyl lyase subunit (AAC73717.1); LysR family
2897	STM14_3770	CDS		3297913	3298791	+	-4.22544	86	-0.00475262	-2.39633	203	-0.116227	-6.65	23	-0.000513864	-5.88333	79	-0.00283057		STM3121	putative transcriptional regulator; putative transcriptional regulator (gi|5852589); LysR family
3019	STM14_3928	sRNA	rnpB	3433052	3433432	+							-5.05	178	-0.00616029	-6.85	45	-0.00114409
3027	STM14_3940.J	CDS	tagK [R]	3441684	3442637	+							-6.41667	41	-2.48544e-05	-4.28333	179	-0.00217639		STM3254	putative fructose-1-phosphate kinase
3048	STM14_3962	CDS	deaD	3459369	3461258	-	-3.4209	116	-0.017782	-3.54968	129	-0.0114935	-3.85	442	-0.00925343	-3.85	221	-0.0210555	+	STM3280	ATP-dependent RNA helicase DeaD; participates in the assembly of the large subunit of the ribosome; plays a key role in optimal cell growth at low temperature and is required for normal cell division
3049	STM14_3963	CDS	nlpI	3461437	3462321	-	-2.08084	200	-0.00303804	-1.76622	287	-0.00946331							-	STM3281	lipoprotein NlpI; lipoprotein that appears to be involved in cell division; interacts with the periplasmic protease Prc and may be activated by protease processing
3058	STM14_3976.LR	CDS	secG	3475036	3475368	-	-7.37538	4	-4.26e-09	-7.63864	7	-2.29e-09									preprotein translocase subunit SecG; similar to Escherichia coli protein export; membrane protein (AAC76207.1); IISP family; auxillary membrane component
3138	STM14_4082	CDS	yhdG	3569170	3570135	+	-2.24947	185	-0.108383	-3.86385	113	-0.0032825	-2.45	818	-0.120331	-7.25	29	-0.000266284	+	STM3384	tRNA-dihydrouridine synthase B; putative TIM-barrel enzyme; hypothetical 35.9 kDa protein in pmrA-fis intergenic region (SW:YHDG_SALTY)
3139	STM14_4083	CDS	fis	3570161	3570457	+	-2.62843	161	-0.0292394	-4.08814	107	-0.000757722	-5.05	175	-0.000266063	-3.21667	286	-0.0193807	+	STM3385	DNA-binding protein Fis; Stimulates excision of phage lambda; affects Mu development; acts as an activator of rRNA and iRNA transcription
3149	STM14_4104	CDS	aroE_2	3587124	3587942	-	-6.13447	23	-1.4e-08	-6.47872	19	-7.05e-09	-4.93333	195	-0.000826397	-6.9	43	-4.72789e-05	-	STM3401	shikimate 5-dehydrogenase; AroE; catalyzes the conversion of shikimate to 3-dehydroshikimate
3206	STM14_4193	CDS	trpS	3650142	3651146	-	-2.01888	207	-0.0174353	-1.2115	440	-0.164569	-3.11667	631	-0.00454655	-1.35	713	-0.333012		STM3481	tryptophanyl-tRNA synthetase; catalyzes a two-step reaction, first charging a tryptophan molecule by linking its carboxyl group to the alpha-phosphate of ATP, followed by transfer of the aminoacyl-adenylate to its tRNA
3208	STM14_4195	CDS	rpe	3651890	3652567	-	-2.21602	190	-7.77e-06	-2.5472	198	-1.39e-06	-3.33333	584	-3.01346e-06	-3.06667	312	-7.32465e-06		STM3483	ribulose-phosphate 3-epimerase; catalyzes the interconversion of D-ribulose 5-phosphate to xylulose 5-phosphate
3209	STM14_4196	CDS	dam	3652585	3653421	-	-6.46256	20	-3.22e-05	-6.27619	25	-3.93e-05	-5.95	71	-2.08864e-07	-6.51667	57	-6.23609e-08	+	STM3484	DNA adenine methylase; DNA adenine methylase (SW:DMA_SALTY)
3227	STM14_4217	CDS	ompR	3673504	3674223	-	-4.83614	63	-0.000920213	-5.6326	43	-0.000183492	-5.23333	155	-0.00554168	-7.1	35	-0.000973174		STM3502	osmolarity response regulator; part of two-component system EnvZ/OmpR; regulates transcription of outer membrane porin genes ompC/F; under high osmolarity EnvZ functions as kinase/phosphotransferase and phosphorylates OmpR; the result is increased expression of ompC and repression of ompF; also functions in regulation of other genes; forms dimers upon phosphorylation
3276	STM14_4273	CDS		3731298	3732059	+	-1.45667	288	-0.131773	-2.04586	246	-0.0214346	-2.73333	740	-0.102569	-3.16667	293	-0.124668		STM3548	putative cytoplasmic protein; ORF 245 (gi|4456875); similar to STM1381
3417	STM14_4449	CDS		3894193	3894876	+							-4.48333	281	-0.00340854	-3.45	258	-0.0389696		STM3690	putative inner membrane lipoprotein
3426	STM14_4459	CDS	cysE	3907810	3908631	-	-3.17984	126	-0.00488176	-4.25767	98	-0.000302857								STM3699	serine acetyltransferase; catalyzes the O-acetylation of serine
3428	STM14_4461	CDS	secB	3909728	3910195	-	-3.6758	102	-0.0015676	-4.81396	77	-0.000100514								STM3701	preprotein translocase subunit SecB; molecular chaperone that is required for the normal export of envelope proteins out of the cell cytoplasm; in Escherichia coli this proteins forms a homotetramer in the cytoplasm and delivers proteins to be exported to SecA
3439	STM14_4475	CDS	rfaK	3923253	3924398	-	-2.881	147	-0.000600984	-2.66987	187	-0.00104166	-3.95	411	-3.74563e-05	-4.01667	203	-4.03903e-05		STM3714	putative hexose transferase; lipopolysaccharide 1,2-N-acetylglucosaminetransferase (SW:RFAK_SALTY); lipopolysaccharide core biosynthetic protein
3441	STM14_4477	CDS	rfaY	3925458	3926156	-	-1.20165	355	-0.0453519	-0.799052	734	-0.188458	-4.56667	256	-0.0312083	-4.93333	133	-0.0461258		STM3716	lipopolysaccharide core biosynthesis protein; lipopolysaccharide core biosynthesis protein RfaY (SW:RFAY_SALTY); modification of heptose region of the core
3448	STM14_4484.J	CDS	rfaQ	3931551	3932621	-	-1.89756	220	-0.292353	-3.25256	147	-0.0414029	-5.15	162	-2.25385e-06	-4.68333	144	-5.92474e-06		STM3723	lipopolysaccharide biosynthesis protein, putative
3557	STM14_4638	CDS	trmE	4061906	4063270	+	-0.941104	469	-0.126039	-0.931042	609	-0.117614	-2.75	732	-0.000261428	-2.08333	489	-0.00526225	-	STM3843	tRNA modification GTPase TrmE; in Escherichia coli this protein is involved in the biosynthesis of the hypermodified nucleoside 5-methylaminomethyl-2-thiouridine, which is found in the wobble position of some tRNAs and affects ribosomal frameshifting; shows potassium-dependent dimerization and GTP hydrolysis; also involved in regulation of glutamate-dependent acid resistance and activation of gadE
3559	STM14_4639.P	sRNA_JV	STnc400 [P]	4064838	4065033	+							-4.13333	361	-0.00154796	-2.96667	335	-0.0316678
3568	STM14_4649	CDS	pstB	4074433	4075206	-	-4.29835	82	-0.000369902	-5.2501	60	-4.01e-05	-4.7	229	-0.00485058	-5.2	115	-0.00471233	-	STM3854	phosphate transporter subunit; similar to Escherichia coli ATP-binding component of high-affinity phosphate-specific transport system (AAC76748.1); ABC superfamily ATP-binding protein
3581	STM14_4663	CDS	atpA	4090127	4091668	-	-2.20598	191	-0.0442628	-3.52324	132	-0.0010908	-4	399	-1.56457e-06	-4.6	151	-2.02806e-07		STM3867	F0F1 ATP synthase subunit alpha; produces ATP from ADP in the presence of a proton gradient across the membrane; the alpha chain is a catalytic subunit
3584	STM14_4666	CDS	atpE	4092759	4092998	-	-1.5165	281	-0.315318	-1.70408	303	-0.236636	-4.05	385	-2.01762e-07	-4.38333	171	-6.23609e-08		STM3870	F0F1 ATP synthase subunit C; Produces ATP from ADP in the presence of a proton gradient across the membrane. Subunit C is part of the membrane proton channel F0
3619	STM14_4713	CDS	trxA	4138527	4138856	+	-3.24235	124	-0.0280513	-3.09724	162	-0.0310664	-3.48333	537	-2.06756e-05	-3.71667	229	-1.05818e-05	-	STM3915	thioredoxin; thioredoxin 1; TRX1; TRX (SW:THIO_ECOLI); redox factor
3629	STM14_4724	CDS	wzxE	4148486	4149736	+	-5.71018	33	-1.54e-10	-5.32677	56	-3.14e-10	-5.48333	125	-9.29742e-06	-7.18333	31	-3.15662e-07	-	STM3926	O-antigen translocase; similar to Escherichia coli putative cytochrome (AAC76797.1); involved in LPS biosynthesis
3643	STM14_4746.J2	CDS		4165641	4165973	-	-5.67073	34	-6.58e-05	-7.72108	6	-1.91e-06								STM3946	hypothetical protein
3645	STM14_4750	CDS	xerC	4167478	4168380	+							-4.48333	280	-2.08864e-07	-4.01667	205	-6.55519e-07		STM3949	site-specific tyrosine recombinase XerC; site-specific tyrosine recombinase which cuts and rejoins DNA molecules; binds cooperatively to specific DNA consensus sites; forms a heterotetrameric complex with XerC; XerCD exhibit similar sequences; essential to convert chromosome dimers to monomers during cell division and functions during plasmid segregation; cell division protein FtsK may regulate t…
3670	STM14_4781	CDS	tatC	4195004	4195783	+	-2.7285	155	-0.00410112	-3.14636	156	-0.00103811	-2.16667	888	-0.262031	-2.2	467	-0.419793		STM3975	TatABCE protein translocation system subunit; integral membrane protein
3791	STM14_4929	CDS	metL	4324461	4326893	+	-2.24624	186	-0.0377184	-3.19801	149	-0.00239174	-4.01667	392	-9.9483e-05	-4.15	186	-0.000105207		STM4101	bifunctional aspartate kinase II/homoserine dehydrogenase II; multifunctional homodimeric enzyme that catalyzes the phosphorylation of aspartate to form aspartyl-4-phosphate as well as conversion of aspartate semialdehyde to homoserine; functions in a number of amino acid biosynthetic pathways
3847	STM14_5016	CDS	purD	4404742	4406031	-	-5.39195	44	-5.35e-07	-6.00823	36	-1.28e-07	-6.91667	14	-0.000213475	-3.31667	276	-0.0761873		STM4175	phosphoribosylamine--glycine ligase; catalyzes the formation of N(1)-(5-phospho-D-ribosyl)glycinamide from 5-phospho-D-ribosylamine and glycine in purine biosynthesis
3866	STM14_5049	CDS		4433983	4435728	-	-1.17816	362	-0.0686219	-1.14438	480	-0.0670363	-3.5	534	-0.069373	-4.76667	140	-0.0363567		STM4200	putative phage tail fiber protein H; similar to Escherichia coli putative membrane protein (AAC74454.1)
3900	STM14_5090	CDS	ubiC	4468240	4468737	+	-6.3377	21	-4.89e-05	-7.92574	3	-3.28e-06	-6.1	59	-1.25659e-05	-8.43333	13	-2.23027e-07		STM4233	chorismate pyruvate lyase; catalyzes the formation of 4-hydroxybenzoate from chorismate
3973	STM14_5184	CDS		4571714	4572619	+							-3.96667	409	-0.00606919	-2.3	437	-0.181038		STM4310	putative inner membrane protein
3990	STM14_5213	CDS	yjeK	4591372	4592400	-	-2.62632	162	-0.0653661	-2.93388	170	-0.0310664	-6.61667	26	-2.84092e-06	-7.08333	37	-9.94085e-07		STM4333	putative aminomutase
4006	STM14_5242	CDS	hfq	4617406	4617714	+	-0.746726	602	-0.633727	-3.49247	135	-0.0064875	-4.91667	198	-7.85886e-07	-4.95	132	-5.36944e-07	+	C1023	RNA-binding protein Hfq; Stimulates the elongation of poly(A) tails
4007	STM14_5242	CDS	hfq	4617406	4617714	+	-2.86264	150	-0.00187009	-3.43152	138	-0.000288636	-5.46667	128	-6.22487e-06	-5.96667	75	-2.06834e-06	+	STM4361	RNA-binding protein Hfq; Stimulates the elongation of poly(A) tails
4012	STM14_5248	CDS	purA	4621926	4623224	+	-3.1526	129	-0.0209316	-3.15169	154	-0.0172543							-	STM4366	adenylosuccinate synthetase; catalyzes the formation of N6-(1,2,-dicarboxyethyl)-AMP from L-aspartate, inosine monophosphate and GTP in AMP biosynthesis
4017	STM14_5253	CDS	yjfJ	4627705	4628403	+							-2.53333	794	-0.00277113	-1.96667	524	-0.0310572		STM4371	putative phage shock protein A; similar to Escherichia coli putative alpha helical protein (AAC77139.1); IM30; suppresses sigma54-dependent transcription
4116	STM14_5372.J	CDS	holC	4732701	4733183	-	-3.78054	99	-0.0837241	-4.98236	70	-0.0156512							-		DNA polymerase III, chi subunit
4148	STM14_5411	CDS	uxuR	4773885	4774658	+	-0.613738	741	-0.376515	-0.79527	738	-0.215744	-2.41667	830	-0.0528834	-3.28333	279	-0.0253772		STM4507	DNA-binding transcriptional repressor UxuR; regulates the expression of uxuBA
4151	STM14_5413	CDS		4775969	4776121	+	-1.27613	335	-0.192287	-0.772522	758	-0.435133	-2.41667	828	-0.00136092	-2.11667	483	-0.00773525	+		hypothetical protein
4195	STM14_5475	CDS	holD	4825102	4825539	+	-4.31241	80	-5.24e-09	-4.08881	106	-8.79e-09								STM4557	DNA polymerase III subunit psi; with the chi subunit binds to single-strand binding (SSB) protein and acts as a bridge between the DnaX clamp loader complex and the SSB
4196	STM14_5476.R	CDS	rimI	4825427	4825930	+							-6.61667	27	-6.58024e-09	-6.85	44	-2.43462e-09			Ribosomal-protein-S18p-alanine acetyltransferase (EC 2.3.1.-); Ribosome biogenesis bacterial, Bacterial RNA-metabolizing Zn-dependent hydrolases, Conserved gene cluster associated with Met-tRNA formyltransferase
4233	STM14_5517	CDS		4866566	4867237	-	-1.09844	393	-0.364648	-1.22849	432	-0.279185	-3.03333	652	-0.0504831	-1.86667	553	-0.388099		STM4596	putative inner membrane protein
