# Supplementary material for: Analysis of Two Complementary Single-Gene Deletion Mutant Libraries of Salmonella Typhimurium in Intraperitoneal Infection of BALB/c Mice
Source: Front Microbiol. 2016 Jan 5;6:1455. doi: 10.3389/fmicb.2015.01455 (PMC4700939; doi:10.3389/fmicb.2015.01455)
Supplement: Supplementary file 3 [file Table3.XLSX]

## Sheet: Table S3
Supplementary Table 3: Top candidate deletion mutants for positive selection in spleen and liver of BALB/c mice after intraperitoneal injection
The list is filtered for the high M values and low FDR values in all experiments.
The data includes log2 fold change ratio (M value) and rank order of M value (log2 ratios) of all mutants assayed in each experiment.
Blue numbers indicates the top 250 mutants under positive selection.
An additional column shows selection in Luria Broth. Listed are the top 160 genes where transposon mutations are selected against, and the top 160 where mutants are selected for.
Light grey indicates mutants that had low signal andwere dificult to analyze.
							SGDK						SGDC
							Spleen			Liver			Spleen			Liver
Gene order in the genome	Gene number in Typhimurium 14028		Gene name (known or putative)	start	end	strand	M (log2 ratio)	M (log2 ratio) Rank	False discovery rate (FDR)	M (log2 ratio)	M (log2 ratio) Rank	False discovery rate (FDR)	M (log2 ratio)	M (log2 ratio) Rank	False discovery rate (FDR)	M (log2 ratio)	M (log2 ratio) Rank	False discovery rate (FDR)	Direction of selection in Luria borth	Gene number in Typhimurium LT2	function (known or putative)
14	STM14_0010	CDS	htgA	10092	10805	-	0.823652	3338	0.274697	0.979456	3481	0.164569	1.7	3115	0.0131276	1.53333	3198	0.0500391		STM0010	hypothetical protein; similar to Escherichia coli putative oxidoreductase (AAC73122.1); regulator for sigma H promoters/sigma 32 promoters permitting growth at high temperature
27	STM14_0031	CDS	bcfD	28425	29432	+	3.02188	3699	0.17036	2.02943	3672	0.355032	0.533333	2312	0.471388	1.03333	2863	0.249225		STM0024	fimbrial subunit; fimbrial subunit (gi|4959514)
136	STM14_0170	CDS	hofC	165840	167042	-	2.04411	3673	0.172013	1.96671	3668	0.17298								STM0142	type IV pilin biogenesis protein; similar to Escherichia coli putative integral membrane protein involved in biogenesis of fimbriae, protein transport, DNA uptake (AAC73217.1)
148	STM14_0188	CDS		183755	184546	-	1.44967	3625	0.159747	0.973552	3478	0.342429	1.93333	3223	0.00639373	1.4	3130	0.0824338		STM0156	putative periplasmic protein
180	STM14_0222	CDS	ligT	218455	218985	-	0.403098	2753	0.468893	0.547292	3155	0.292484	2.5	3367	0.00695665	1.73333	3305	0.104792		STM0188	2'-5' RNA ligase
224	STM14_0286	CDS	rcsF	285700	286104	-	1.03207	3495	0.0770652	1.18243	3562	0.0328343								STM0244	outer membrane lipoprotein; similar to Escherichia coli regulator in colanic acid synthesis; interacts with RcsB (AAC73307.1); overexpression confers mucoid phenotype, increases capsule synthesis
566	STM14_0700	CDS	ybdD	664137	664334	+	1.12227	3531	0.126039	1.0392	3511	0.146905	1.76667	3144	0.0392399	1	2823	0.406535		STM0601	putative cytoplasmic protein
782	STM14_0976	CDS	ybiR	903793	904905	+	0.957298	3449	0.195269	1.06853	3526	0.131185								STM0836	putative transporter; putative di-/tricarboxylate transporter
905	STM14_1142	CDS		1058213	1058452	-	0.599388	3085	0.312446	0.562016	3172	0.329311	3.08333	3442	0.00966183	2.91667	3476	0.0300963		STM2634	hypothetical protein
915	STM14_1164	CDS		1071223	1071348	+	1.15849	3543	0.138246	2.44764	3687	0.00103811	0.7	2434	0.43177	0.833333	2649	0.504143		STM1024	hypothetical protein
944	STM14_1194	pseudo		1099352	1099800	+	2.73659	3694	0.129226	3.28324	3700	0.0507561								STM1052	pseudogene; in-frame stop following codon 112
1252	STM14_1647	CDS	ydiO	1446679	1447830	-	1.41907	3618	0.0743342	1.11621	3539	0.161033	1.5	3012	0.19939	2.13333	3406	0.140338		STM1356	putative acyl-CoA dehydrogenase; may play a role in electron transport between the anaerobic fatty acid oxidation pathway and the respiratory chain
1259	STM14_1656	sRNA	rprA	1454807	1454913	-	1.30216	3594	0.376745	1.00466	3494	0.490189	1.51667	3023	0.00362473	1.21667	3003	0.0316678		STM1363
1816	STM14_2332	CDS	cheB	2024094	2025143	-	1.21115	3568	0.0523762	0.55245	3160	0.40206	2.46667	3358	0.123449	1.6	3237	0.503994		STM1917	chemotaxis-specific methylesterase; regulates chemotaxis by demethylation of methyl-accepting chemotaxis proteins
2201	STM14_2849	CDS	elaB	2470331	2470642	-	0.71743	3218	0.457047	0.675332	3303	0.472272	1.4	2946	0.116184	1.96667	3376	0.067228		STM2311	hypothetical protein
2311	STM14_2985	CDS	cysK	2594783	2595754	+	0.39304	2732	0.49472	0.582994	3205	0.271542	1.65	3089	0.235282	2.31667	3429	0.185848		STM2430	cysteine synthase A; CysK; forms a complex with serine acetyltransferase CysE; functions in cysteine biosynthesis
2354	STM14_3035	CDS		2637115	2637345	-	1.81863	3664	0.136159	2.49629	3690	0.0266223								STM2475	putative cytoplasmic protein
2415	STM14_3111	CDS	pepB	2727670	2728953	-	0.628204	3113	0.189429	0.845986	3411	0.0536998	2.01667	3243	0.0409317	1.61667	3250	0.193085		STM2536	aminopeptidase B; catalyzes the removal of an N-terminal amino acid from a peptide or arylamide
2430	STM14_3131	CDS	csiE	2742627	2743904	+							1.93333	3219	0.00336874	1.8	3329	0.0118214		STM2553	stationary phase inducible protein CsiE
2622	STM14_3439.J	CDS		3012376	3012840	+	1.79974	3663	0.261551	1.24793	3580	0.433005	1.16667	2782	0.114582	0.866667	2701	0.412685		STM2847	hypothetical protein
2785	STM14_3633.J	CDS	lplT	3186486	3187706	-	0.70539	3202	0.172409	0.454408	3026	0.380958	1.45	2980	0.0761238	1.75	3318	0.0748123		STM3009	putative efflux protein, resistance protein
2898	STM14_3771	CDS		3298839	3300578	-	2.25047	3682	0.00111954	1.92228	3663	0.00378368								STM3122	putative arylsulfatase; similar to Escherichia coli putative sulfatase (AAC74571.1)
2906	STM14_3783.J	CDS		3308721	3308864	+	1.0237	3491	0.119453	1.33	3592	0.0300374	1.51667	3022	0.0204429	0.683333	2490	0.465865		STM3130	hypothetical protein
2980	STM14_3881.RJ	CDS	uppP	3388820	3389641	-	0.86833	3385	0.0581697	0.550058	3158	0.238508	2	3237	0.0030466	1.93333	3368	0.00794659			Undecaprenyl-diphosphatase (EC 3.6.1.27)
2988	STM14_3893	CDS	tsr [J]_3	3399055	3400620	-	1.65648	3653	0.00475262	0.524342	3123	0.409048	1.4	2945	0.139562	1.33333	3099	0.29163		STM3216	putative methyl-accepting chemotaxis protein; similar to Escherichia coli methyl-accepting chemotaxis protein I; serine sensor receptor (AAC77311.1)
3011	STM14_3920	CDS	yhaN	3420268	3421578	-	0.77739	3295	0.28525	0.810972	3387	0.237484	2.51667	3370	0.0225736	2.55	3459	0.0461334		STM3238	putative inner membrane protein
3057	STM14_3974	CDS		3473536	3474600	-	1.31511	3598	0.173295	2.13665	3679	0.0155028	2.68333	3403	0.00130341	2.75	3468	0.00207149		STM3291	putative cytoplasmic protein
3086	STM14_4015.P	sRNA_JV	ArcZ [P]	3504279	3504396	+	0.710682	3210	0.379395	0.875558	3433	0.243071	2.51667	3371	0.000670669	1.95	3370	0.0100897	+	sraH	represses sdaC, STM3216 and tpx mRNAs
3087	STM14_4015.P	sRNA_JV	ArcZ [P]	3504279	3504396	+	1.45679	3626	0.147868	1.42258	3611	0.146905	3.88333	3480	4.89413e-05	3.21667	3485	0.000532996	+		represses sdaC, STM3216 and tpx mRNAs
3094	STM14_4025	CDS	codA [D]	3516974	3518254	+							2.7	3410	0.000283037	2.1	3397	0.00461299		STM3334	cytosine deaminase; Catalyzes the deamination of cytosine to uracil and ammonia
3118	STM14_4056	CDS		3543129	3543395	+	1.31925	3601	0.205645	1.02701	3505	0.314645	3.03333	3439	0.000215905	1.8	3331	0.0259343		STM3362	putative periplasmic protein
3119	STM14_4057	CDS	yhcO	3543455	3543727	-	0.751078	3260	0.387758	1.01209	3498	0.207667	2.56667	3383	0.00240268	2.06667	3391	0.022914		STM3363	putative cytoplasmic protein
3180	STM14_4158	CDS	slyX	3619767	3619985	+	0.811572	3330	0.142027	0.902262	3447	0.0837285	2.31667	3327	0.00210914	1.65	3263	0.0415157		STM3454	hypothetical protein; similar to Escherichia coli host factor for lysis of phiX174 infection (AAC76373.1)
3184	STM14_4162	CDS	kefG	3622874	3623425	-	1.31021	3596	0.0472508	0.535126	3140	0.446657	1.61667	3077	0.0247728	1.61667	3249	0.0543936		STM3458	glutathione-regulated potassium-efflux system ancillary protein KefG; required for KefB activity
3190	STM14_4170	CDS	prkB	3627827	3628696	+	0.647924	3140	0.448982	1.06392	3523	0.175106	3.28333	3454	0.00118207	1.75	3316	0.112212		STM3464	putative phosphoribulokinase; similar to Escherichia coli probable phosphoribulokinase (AAC76380.1)
3272	STM14_4270	CDS		3729191	3729319	+							2.08333	3269	0.00201689	1.18333	2980	0.112844		ryhB	hypothetical protein
3286	STM14_4284	CDS	doc [J]	3741634	3742002	-	2.20095	3680	0.19006	2.36662	3685	0.141189	4.58333	3491	0.000327648	3.15	3482	0.0133032		STM3558	death-on-curing protein; similar to death-on-curing protein of phage P1
3299	STM14_4301	CDS	yhhL	3754628	3754900	+	0.644364	3134	0.393331	1.01156	3497	0.142745	1.3	2879	0.0524654	1.06667	2883	0.21058		STM3573	hypothetical protein
3318	STM14_4321	CDS	dtpB [R]	3775312	3776784	+	0.853256	3369	0.140481	0.791948	3379	0.160211	3.83333	3477	2.79422e-05	2.26667	3424	0.00651207		STM3592	inner membrane transporter YhiP; member of the POT family of peptide transporters; probable proton-dependent peptide transporter function
3353	STM14_4369	CDS	yhjV	3822632	3823930	+	0.359262	2674	0.484146	0.867916	3424	0.0519071	1.45	2982	0.325663	1.71667	3301	0.393987		STM3625	putative transport protein; similar to Escherichia coli putative transporter protein (AAC76564.1); HAAAP family
3394	STM14_4423	CDS	yiaJ	3868300	3869100	-	0.717994	3220	0.4485	1.67407	3643	0.0418883	3.11667	3446	0.00316498	1.01667	2844	0.476451	+	STM3667	transcriptional repressor; similar to Escherichia coli putative regulator (AAC76598.1); IclR family
3467	STM14_4514	CDS	yicH	3956456	3958165	+	1.42994	3620	0.0075992	1.07793	3530	0.0407459	3.76667	3472	1.90459e-06	2.83333	3473	4.94614e-05		STM3748	putative inner membrane protein
3513	STM14_4575	CDS		4008528	4009313	+							1.7	3121	0.0596979	1.6	3242	0.15593		STM3794	putative regulatory protein; similar to Escherichia coli transcriptional repressor for deo operon, tsx, nupG (AAC73927.1); DeoR family
3525	STM14_4590	CDS	dsdX	4016790	4018127	+	0.564732	3032	0.41327	0.703376	3324	0.273572	1.83333	3181	0.0125901	1.8	3330	0.0308717		STM3801	permease DsdX; member of the Gnt family of gluconate transporters; not involved in gluconate transport; unknown function
3530	STM14_4596	pseudo		4020868	4021155	+	1.89171	3667	0.102186	2.19891	3682	0.043287	3.4	3458	0.00695665	1.63333	3255	0.307066		STM3806	pseudogene; frameshift
3531	STM14_4596.J	CDS		4020998	4021234	-	0.981204	3467	0.261333	1.58833	3631	0.0418883	3.3	3455	0.0175176	2.13333	3408	0.217382		STM3807	hypothetical protein
3535	STM14_4603	CDS	yidR	4024665	4025891	-	1.54615	3641	0.066501	0.991444	3486	0.243071	2.31667	3328	0.0143551	2.78333	3469	0.00969229		STM3811	putative cytoplasmic protein
3538	STM14_4614	CDS	torA	4034503	4037055	-	0.83349	3350	0.180277	1.00619	3495	0.0827402	2.23333	3309	0.00478845	1.73333	3310	0.0466749		STM3822	trimethylamine N-oxide reductase subunit; similar to Escherichia coli trimethylamine N-oxide reductase subunit (AAC74082.1)
3596	STM14_4679.RJ	CDS	rbsA	4105734	4107284	+	2.13505	3678	0.406605	2.61769	3691	0.274875	1.78333	3154	0.0254276	1.51667	3194	0.113815			Ribose ABC transport system, ATP-binding protein RbsA (TC 3.A.1.2.1); D-ribose utilization
3678	STM14_4789	CDS	fadB	4203001	4205316	-	2.8875	3696	0.304352	3.09565	3699	0.243071	1.25	2847	0.0374054	0.95	2788	0.209494		STM3983	multifunctional fatty acid oxidation complex subunit alpha; includes enoyl-CoA hydratase, delta(3)-cis-delta(2)-trans-enoyl-CoA isomerase, 3-hydroxyacyl-CoA dehydrogenase, and 3-hydroxybutyryl-CoA epimerase; catalyzes the formation of an hydroxyacyl-CoA by addition of water on enoyl-CoA; also exhibits 3-hydroxyacyl-CoA epimerase and 3-hydroxyacyl-CoA dehydrogenase activities; forms a heterotetram…
3736	STM14_4864	CDS	rhaD	4268666	4269493	-	1.10102	3525	0.145996	0.566088	3181	0.469975	2.81667	3421	0.0158134	1.88333	3351	0.189665		STM4045	rhamnulose-1-phosphate aldolase; similar to Escherichia coli rhamnulose-phosphate aldolase (AAC76884.1)
3760	STM14_4895	CDS		4293826	4294176	-							2.25	3315	0.00621007	1.55	3209	0.100209		STM4071	putative mannose-6-phosphate isomerase
3772	STM14_4908	CDS	yiiR	4305427	4305855	+	1.08877	3516	0.157348	0.934688	3460	0.212963	2.15	3288	0.0171525	1.38333	3123	0.21831		STM4083	putative inner membrane protein
3797	STM14_4937	CDS	yijF	4335406	4336029	-	1.20419	3567	0.448982	1.36779	3601	0.364902	1.8	3162	0.0378086	1.23333	3023	0.274398		STM4107	putative periplasmic protein
3875	STM14_5060	CDS		4442911	4443120	-	1.37196	3608	0.225038	1.30362	3590	0.229382	1.06667	2695	0.287624	1.03333	2852	0.476587		STM4209	putative inner membrane protein
3893	STM14_5080	CDS	psiE [R]	4459713	4460123	+	2.21935	3681	0.125071	2.84662	3694	0.0332658								STM4226	phosphate-starvation-inducible protein PsiE
3933	STM14_5136	CDS	cidR [R]	4522928	4523815	-	1.19033	3555	0.196361	0.657636	3278	0.489838	1.4	2954	0.0177423	0.7	2525	0.384884		STM4270	putative transcriptional regulator; similar to Escherichia coli activator; hydrogen peroxide-inducible genes (AAC76943.1); LysR family
3951	STM14_5158	CDS	phnB	4543146	4543589	-							2.31667	3330	0.0632136	2.08333	3394	0.18749		STM4288	hypothetical protein
4023	STM14_5259.RJ	CDS	aidB	4632444	4634066	+	1.10524	3526	0.245956	0.959844	3471	0.301052	2.08333	3270	0.0409317	1.05	2874	0.481887		STM4377	Acyl-CoA dehydrogenase (EC 1.3.99.3)
4154	STM14_5418	CDS	yjiE	4777899	4778807	-	0.672838	3167	0.343297	0.748296	3346	0.26341	1.5	3013	0.0692748	1.86667	3346	0.0574658		STM4511	putative DNA-binding transcriptional regulator; similar to Escherichia coli putative transcriptional regulator LysR-type (AAC77283.1); LysR family
4285	STM14_5571	CDS	tlpA	39662	40777	+	0.76203	3276	0.354296	0.798824	3380	0.307623	2.41667	3352	0.000779201	1.41667	3141	0.0593696		PSLT048	alpha-helical coiled coil protein
4289	STM14_5574	CDS		42453	43394	-							2.86667	3430	0.0021893	1.9	3359	0.0608886		PSLT051	putative cytoplasmic protein
4305	STM14_5588	CDS		54948	55190	+							1.78333	3155	0.0335501	1.78333	3327	0.0733275	+	PSLT067	putative cytoplasmic protein
